# Supplementary material for: Whole genome sequence analysis of the TALLYHO/Jng mouse
Source: BMC Genomics. 2016 Nov 11;17:907. doi: 10.1186/s12864-016-3245-6 (PMC5106808; doi:10.1186/s12864-016-3245-6)
Supplement: Additional file 2: Table S2. — Classification of TH SNPs by sets of SO terms associated with the SNP. (XLSX 9 kb) [file 12864_2016_3245_MOESM2_ESM.xlsx]

## Sheet: Sheet1
Set of Sequence Ontology (SO) Terms from Variant Effect Predictor	Representative SO Term	Number of variants
5_prime_UTR_variant, NMD_transcript_variant	5_prime_UTR_variant	7
intergenic_variant	intergenic_variant	2165206
5_prime_UTR_variant, splice_region_variant	splice_region_variant	17
3_prime_UTR_variant	3_prime_UTR_variant	10845
NMD_transcript_variant, intron_variant	intron_variant	2630
splice_acceptor_variant	splice_acceptor_variant	6
intron_variant	intron_variant	811648
non_coding_transcript_variant, splice_acceptor_variant	non_coding_transcript_variant	16
upstream_gene_variant	upstream_gene_variant	159129
5_prime_UTR_variant	5_prime_UTR_variant	1629
stop_gained	stop_gained	21
intron_variant, non_coding_transcript_variant, splice_region_variant	non_coding_transcript_variant	92
splice_donor_variant	splice_donor_variant	5
synonymous_variant	synonymous_variant	8782
3_prime_UTR_variant, NMD_transcript_variant, splice_region_variant	splice_region_variant	1
missense_variant	missense_variant	4334
NMD_transcript_variant, intron_variant, splice_region_variant	splice_region_variant	2
mature_miRNA_variant	mature_miRNA_variant	16
splice_region_variant, synonymous_variant	splice_region_variant	169
stop_lost	stop_lost	5
coding_sequence_variant, incomplete_terminal_codon_variant	missense_variant	2
non_coding_transcript_exon_variant, non_coding_transcript_variant	non_coding_transcript_variant	6936
downstream_gene_variant	downstream_gene_variant	163910
intron_variant, splice_region_variant	splice_region_variant	1101
missense_variant, splice_region_variant	missense_variant	101
stop_retained_variant	synonymous_variant	8
3_prime_UTR_variant, NMD_transcript_variant	3_prime_UTR_variant	53
NMD_transcript_variant, missense_variant	missense_variant	1
initiator_codon_variant	initiator_codon_variant	7
non_coding_transcript_variant, splice_donor_variant	non_coding_transcript_variant	13
intron_variant, non_coding_transcript_variant	non_coding_transcript_variant	94674
3_prime_UTR_variant, splice_region_variant	splice_region_variant	1
non_coding_transcript_exon_variant, non_coding_transcript_variant, splice_region_variant	non_coding_transcript_variant	39
NMD_transcript_variant, synonymous_variant	synonymous_variant	1
Multiple classification sets (different transcripts):		879141
		frameshift_variant	0
		inframe_deletion	0
		inframe_insertion	0
		missense_variant	6394
		stop_gained	42
		stop_lost	29
		initiator_codon_variant	12
		splice_region_variant	2792
		splice_acceptor_variant	70
		splice_donor_variant	96
