# Supplementary material for: Whole genome sequence analysis of the TALLYHO/Jng mouse
Source: BMC Genomics. 2016 Nov 11;17:907. doi: 10.1186/s12864-016-3245-6 (PMC5106808; doi:10.1186/s12864-016-3245-6)
Supplement: Additional file 3: Table S3. — Classification of TH indels by sets of SO terms associated with the indel. (XLSX 10 kb) [file 12864_2016_3245_MOESM3_ESM.xlsx]

## Sheet: Sheet1
Set of Sequence Ontology (SO) Terms from Variant Effect Predictor	Representative SO Term	Number of variants
feature_truncation, intron_variant, non_coding_transcript_exon_variant, non_coding_transcript_variant, splice_acceptor_variant	non_coding_transcript_variant	3
feature_elongation, non_coding_transcript_exon_variant, non_coding_transcript_variant, splice_donor_variant	non_coding_transcript_variant	1
coding_sequence_variant, feature_truncation, intron_variant, splice_donor_variant	splice_donor_variant	1
inframe_insertion, splice_region_variant	inframe_insertion	2
5_prime_UTR_variant, coding_sequence_variant, feature_truncation	5_prime_UTR_variant	4
3_prime_UTR_variant	3_prime_UTR_variant	4
coding_sequence_variant, feature_truncation, intron_variant, splice_acceptor_variant	splice_acceptor_variant	1
feature_elongation, intron_variant, splice_region_variant	splice_region_variant	243
upstream_gene_variant	upstream_gene_variant	44448
3_prime_UTR_variant, feature_elongation	3_prime_UTR_variant	1520
feature_truncation, frameshift_variant, stop_lost	stop_lost	1
feature_elongation, non_coding_transcript_exon_variant, non_coding_transcript_variant	non_coding_transcript_variant	516
feature_elongation, intron_variant, splice_acceptor_variant	splice_acceptor_variant	1
3_prime_UTR_variant, feature_truncation	3_prime_UTR_variant	1337
feature_elongation, intron_variant	intron_variant	110032
5_prime_UTR_variant, feature_elongation, splice_region_variant	splice_region_variant	2
feature_elongation, non_coding_transcript_exon_variant, non_coding_transcript_variant, splice_region_variant	non_coding_transcript_variant	4
downstream_gene_variant	downstream_gene_variant	42496
3_prime_UTR_variant, coding_sequence_variant, feature_elongation	3_prime_UTR_variant	1
5_prime_UTR_variant, feature_truncation	5_prime_UTR_variant	133
3_prime_UTR_variant, NMD_transcript_variant, feature_truncation	3_prime_UTR_variant	4
feature_elongation, frameshift_variant, stop_gained	stop_gained	1
5_prime_UTR_variant, feature_elongation	5_prime_UTR_variant	157
feature_truncation, intron_variant, splice_acceptor_variant	splice_acceptor_variant	3
feature_elongation, upstream_gene_variant	upstream_gene_variant	4
feature_truncation, non_coding_transcript_exon_variant, non_coding_transcript_variant, splice_region_variant	non_coding_transcript_variant	4
feature_elongation, intron_variant, non_coding_transcript_exon_variant, non_coding_transcript_variant, splice_donor_variant	non_coding_transcript_variant	1
intergenic_variant	intergenic_variant	517313
feature_truncation, intron_variant, non_coding_transcript_variant, splice_region_variant	non_coding_transcript_variant	33
feature_truncation, frameshift_variant, missense_variant	frameshift_variant	21
feature_truncation, non_coding_transcript_exon_variant, non_coding_transcript_variant	non_coding_transcript_variant	441
feature_truncation, non_coding_transcript_exon_variant, non_coding_transcript_variant, splice_acceptor_variant	non_coding_transcript_variant	1
3_prime_UTR_variant, NMD_transcript_variant, feature_elongation	3_prime_UTR_variant	2
coding_sequence_variant, feature_elongation, intron_variant, splice_donor_variant	splice_donor_variant	2
3_prime_UTR_variant, feature_elongation, splice_region_variant	splice_region_variant	1
feature_elongation, intron_variant, non_coding_transcript_variant	non_coding_transcript_variant	13490
feature_truncation, non_coding_transcript_variant	non_coding_transcript_variant	1
feature_elongation, intron_variant, non_coding_transcript_variant, splice_donor_variant	non_coding_transcript_variant	1
5_prime_UTR_variant	5_prime_UTR_variant	7
feature_elongation, non_coding_transcript_variant, splice_region_variant	non_coding_transcript_variant	1
feature_elongation, intron_variant, non_coding_transcript_exon_variant, non_coding_transcript_variant, splice_acceptor_variant	non_coding_transcript_variant	1
downstream_gene_variant, feature_elongation	downstream_gene_variant	1
3_prime_UTR_variant, coding_sequence_variant, feature_truncation	3_prime_UTR_variant	4
5_prime_UTR_variant, feature_truncation, splice_region_variant	splice_region_variant	2
mature_miRNA_variant	mature_miRNA_variant	31
feature_truncation, intron_variant	intron_variant	92222
non_coding_transcript_exon_variant, non_coding_transcript_variant	non_coding_transcript_variant	17
5_prime_UTR_variant, coding_sequence_variant, feature_elongation, splice_region_variant	splice_region_variant	1
feature_truncation, non_coding_transcript_variant, splice_donor_variant	non_coding_transcript_variant	1
feature_elongation, frameshift_variant	frameshift_variant	23
NMD_transcript_variant, feature_elongation, intron_variant	intron_variant	351
frameshift_variant, stop_retained_variant	frameshift_variant	1
feature_elongation, frameshift_variant, splice_region_variant	frameshift_variant	2
feature_truncation, intron_variant, splice_donor_variant	splice_donor_variant	6
feature_elongation, intron_variant, non_coding_transcript_variant, splice_region_variant	non_coding_transcript_variant	20
NMD_transcript_variant, feature_truncation, intron_variant	intron_variant	282
inframe_deletion	inframe_deletion	64
feature_truncation, frameshift_variant, missense_variant, splice_region_variant	frameshift_variant	1
inframe_insertion	inframe_insertion	46
feature_truncation, intron_variant, non_coding_transcript_variant	non_coding_transcript_variant	11017
feature_truncation, intron_variant, splice_region_variant	splice_region_variant	206
feature_truncation, frameshift_variant	frameshift_variant	3
Multiple classification sets (different transcripts):		228550
		frameshift_variant	153
		inframe_deletion	119
		inframe_insertion	135
		missense_variant	53
		stop_gained	0
		stop_lost	1
		initiator_codon_variant	0
		splice_region_variant	904
		splice_acceptor_variant	40
		splice_donor_variant	63
