# Supplementary material for: Whole genome sequence analysis of the TALLYHO/Jng mouse
Source: BMC Genomics. 2016 Nov 11;17:907. doi: 10.1186/s12864-016-3245-6 (PMC5106808; doi:10.1186/s12864-016-3245-6)
Supplement: Additional file 4: Table S4. — PCR primer sequences used for validation of selected variants. (XLSX 56 kb) [file 12864_2016_3245_MOESM4_ESM.xlsx]

## Sheet: Sheet1
Gene	Forward	Reverse
Cped1	5'- CAACATTCTAACCAAGCCAG -3'	5'- AACGGATACTCAAGGTCAC -3'
Ptprz1	5'- ACCTCTTCAACCTTCCTAC -3'	5'- CATCTGACATCTTTGGCAC -3'
Cntnap2	5'- GAAGACTGGCGAGAAATAC -3'	5'- CTATGGTCCACACCTTGTC -3'
Gcfc2	5'- CATCAAGAGTTCAAAGACGG -3'	5'- GTAAGCAGAAACCAACGAAG -3'
Loxl3	5'- GAAGCAGCAACACTCTAAG -3'	5'- GTCCATACTGTGGTAATGC -3'
Mogs	5'- CTTTGCTGACTTTGGGAAC -3'	5'- GACAATAAGGAGACACCTG -3'
Gfpt1	5'- CCTTCAGAGACTGGAATAC -3'	5'- CAATCAAGAGAGGGCTACC -3'
Vmn1r47	5'- CTACTGATGCTACTGGTTG -3'	5'- TCTTGAGGAGGAGACAATG -3'
Cidec	5'- GTCCAACACAATCCAACTG -3'	5'- CGTGGAGACAGAAGAATAC -3'
Ret	5'- GACAGTGTATGATGAGGAC -3'	5'- CTTATTCACTGGGAAGGAG -3'
Cacna1c	5'- CTACCAGGAAGATGAACAC -3'	5'- CTGAAACGAACCCATTAGG -3'
Ccdc77	5'- CCTGATGTCAAAGATTACGC -3'	5'- TCTCTCTCCTCACTCCTTC -3'
Mansc1	5'- GTTGCTGGTCATTTCCTTC -3'	5'- GCCATTTTTAGTTCTGAGGG -3'
Pik3c2g	5'- CAGTGAAGTTCGGAGAAAG -3'	5'- GCTTTAGGAAGGCTGAGAG -3'
