# Supplementary material for: Whole genome sequence analysis of the TALLYHO/Jng mouse
Source: BMC Genomics. 2016 Nov 11;17:907. doi: 10.1186/s12864-016-3245-6 (PMC5106808; doi:10.1186/s12864-016-3245-6)
Supplement: Additional file 5: Table S5. — Variants in orthologs of GWAS-associated and Mendelian Genes. List of orthologous genes to human genes associated by GWAS studies to obesity, diabetes, and metabolic syndrome, and to Mendelian obesity genes, with variant type and number. (XLSX 74 kb) [file 12864_2016_3245_MOESM5_ESM.xlsx]

## Sheet: all_known_genes.csv
Gene	Sources	VariantTypes	Num_SNPs	Num_Indels	Num_Private_SNPs	Num_Private_Indels	Minimum SIFT score	Minimum PROVEAN Score	ensID	Chrom	Gene_start	Gene_end	QTL
Rb1cc1	gwas_metabolic	splice_region_variant, non_coding_transcript_variant, feature_truncation, intron_variant, missense_variant, NMD_transcript_variant	3	1	0	0	0.01	-1.02	ENSMUSG00000025907	1	6206197	6276648
A830018L16Rik	gwas_metabolic	splice_region_variant, NMD_transcript_variant, intron_variant	1	0	0	0	NA	NA	ENSMUSG00000057715	1	11414105	11975901
Aff3	gwas_diabetes	missense_variant, NMD_transcript_variant	1	0	0	0	0.12	-2.68	ENSMUSG00000037138	1	38177326	38664955
Myo1b	gwas_metabolic	splice_region_variant, feature_elongation, non_coding_transcript_variant, feature_truncation, intron_variant	0	2	0	0	NA	NA	ENSMUSG00000018417	1	51749765	51916071
Nrp2	gwas_obesity	splice_region_variant, feature_truncation, intron_variant	0	1	0	0	NA	NA	ENSMUSG00000025969	1	62703285	62818695
Spag16	gwas_metabolic	missense_variant	1	0	1	0	0.17	-0.78	ENSMUSG00000053153	1	69826970	70725132	Tabw3
Nyap2	gwas_diabetes, gwas_obesity	missense_variant	1	0	0	0	NA	-1.1	ENSMUSG00000054976	1	81076950	81341764	Tabw3
Ugt1a9	gwas_obesity	missense_variant	1	0	0	0	0.36	-1.4	ENSMUSG00000090175	1	88070800	88218997	Tabw3
Ugt1a8	gwas_obesity	missense_variant	1	0	0	0	1	-0.01	ENSMUSG00000089675	1	88087813	88219004	Tabw3
Ugt1a5	gwas_obesity	missense_variant	1	0	0	0	0.94	-0.37	ENSMUSG00000089943	1	88166012	88218997	Tabw3
Agap1	gwas_metabolic	splice_region_variant, feature_truncation, intron_variant	0	1	0	0	NA	NA	ENSMUSG00000055013	1	89454806	89897617
Rab17	gwas_metabolic	missense_variant	1	0	0	0	0.26	-0.83	ENSMUSG00000026304	1	90958133	90969661
Lrrfip1	gwas_obesity	splice_region_variant, feature_elongation, feature_truncation, intron_variant, missense_variant	11	2	0	0	0	-1.6	ENSMUSG00000026305	1	90998737	91128944
Ube2f	gwas_metabolic	splice_region_variant, feature_elongation, non_coding_transcript_variant, intron_variant	0	1	0	0	NA	NA	ENSMUSG00000034343	1	91250304	91290337
Dbi	gwas_metabolic	missense_variant, NMD_transcript_variant	2	0	0	0	0	-0.18	ENSMUSG00000026385	1	120113280	120121078
Mgat5	gwas_metabolic	splice_region_variant, feature_truncation, intron_variant	2	1	0	0	NA	NA	ENSMUSG00000036155	1	127205015	127488336
Tmem163	gwas_diabetes	splice_region_variant, non_coding_transcript_variant, NMD_transcript_variant, intron_variant	1	0	0	0	NA	NA	ENSMUSG00000026347	1	127486546	127679548
5430435G22Rik	gwas_diabetes	splice_region_variant, non_coding_transcript_variant, feature_truncation, intron_variant, missense_variant	3	1	0	0	0.06	0.62	ENSMUSG00000052688	1	131688695	131715439
Slc26a9	gwas_diabetes	splice_region_variant, missense_variant, NMD_transcript_variant, intron_variant	4	0	0	0	0.3	-0.52	ENSMUSG00000042268	1	131744022	131771504
Ppp1r12b	gwas_metabolic	splice_region_variant, non_coding_transcript_variant, intron_variant	3	0	0	0	NA	NA	ENSMUSG00000073557	1	134754658	134955942
Nav1	gwas_metabolic	splice_region_variant, feature_truncation, intron_variant, non_coding_transcript_variant	2	1	0	0	NA	NA	ENSMUSG00000009418	1	135606447	135688105
F13b	gwas_diabetes	missense_variant	2	0	0	0	0.26	-2.5	ENSMUSG00000026368	1	139501707	139523756
Kcnt2	gwas_metabolic	missense_variant	1	0	0	0	0.52	0.54	ENSMUSG00000052726	1	140246216	140612063
Rnf2	gwas_metabolic	splice_region_variant, intron_variant	2	0	0	0	NA	NA	ENSMUSG00000026484	1	151458004	151500955
Fam129a	gwas_metabolic	inframe_insertion, missense_variant, NMD_transcript_variant	5	1	0	0	0.02	-5.23	ENSMUSG00000026483	1	151571186	151721939
Zfp648	gwas_diabetes	missense_variant	6	0	0	0	0.01	-1.55	ENSMUSG00000066797	1	154201187	154205689
Tex35	gwas_metabolic	missense_variant	3	0	0	0	0.06	-1.85	ENSMUSG00000026592	1	157099139	157108680
Nos1ap	gwas_metabolic	splice_region_variant, missense_variant, non_coding_transcript_variant, splice_donor_variant, intron_variant	4	0	0	0	0.65	NA	ENSMUSG00000038473	1	170298193	170589861
Ackr1	gwas_metabolic	missense_variant	10	0	0	0	0.02	NA	ENSMUSG00000037872	1	173331886	173333503
Rgs7	gwas_diabetes, gwas_metabolic	splice_region_variant, synonymous_variant, intron_variant	5	0	0	0	NA	NA	ENSMUSG00000026527	1	175059736	175491130
Kmo	gwas_metabolic	splice_region_variant, feature_truncation, NMD_transcript_variant, intron_variant, missense_variant, non_coding_transcript_exon_variant, non_coding_transcript_variant, synonymous_variant	12	1	0	0	0	-3.54	ENSMUSG00000039783	1	175620381	175662116
Sdccag8	gwas_obesity, syndromic_obesity	missense_variant, NMD_transcript_variant	4	0	0	0	0	-1.47	ENSMUSG00000026504	1	176814660	177020437
Smyd3	gwas_metabolic	splice_region_variant, missense_variant, non_coding_transcript_variant, intron_variant	3	0	0	0	0.48	-0.16	ENSMUSG00000055067	1	178951960	179518041
Ccdc121	gwas_metabolic	missense_variant	4	0	0	0	0	-3.73	ENSMUSG00000050625	1	181509633	181511451	Tachol1/Tatg1
Hlx	gwas_metabolic	feature_elongation, frameshift_variant, missense_variant	1	1	0	0	NA	-0.21	ENSMUSG00000039377	1	184727140	184732619
Camk1g	gwas_obesity	missense_variant	2	0	0	0	0.09	-1.09	ENSMUSG00000016179	1	193346346	193370297
Etl4	gwas_obesity	missense_variant	3	0	0	0	0.01	-0.49	ENSMUSG00000036617	2	19909780	20810713
Arhgap15	gwas_metabolic	splice_region_variant, intron_variant	1	0	1	0	NA	NA	ENSMUSG00000049744	2	43748824	44395953
Gtdc1	gwas_metabolic	splice_region_variant, missense_variant, non_coding_transcript_variant, intron_variant	4	0	0	0	0.36	-0.84	ENSMUSG00000036890	2	44564412	44927657
Rnd3	gwas_diabetes	missense_variant	1	0	0	0	0.03	-0.08	ENSMUSG00000017144	2	51130438	51149111
Rprm	gwas_metabolic	missense_variant	1	0	0	0	1	1.11	ENSMUSG00000075334	2	54084093	54085552
Ifih1	gwas_diabetes	missense_variant	5	0	0	0	0.07	-0.48	ENSMUSG00000026896	2	62595798	62646255
Abcb11	gwas_metabolic	missense_variant	1	0	0	0	0.78	1.88	ENSMUSG00000027048	2	69238282	69342616
Myo3b	gwas_metabolic	splice_region_variant, feature_elongation, feature_truncation, intron_variant, missense_variant	2	3	0	0	0.06	-0.53	ENSMUSG00000042064	2	70039126	70429198
Bdnf	non_syndromic_obesity, syndromic_obesity	missense_variant	1	0	0	0	0.01	-0.32	ENSMUSG00000048482	2	109674700	109727007
Ano3	gwas_obesity	missense_variant	1	0	0	0	0.01	2.48	ENSMUSG00000074968	2	110655201	110950923
Arhgap11a	gwas_metabolic	splice_region_variant, missense_variant, synonymous_variant, intron_variant	6	0	0	0	0.46	-0.62	ENSMUSG00000041219	2	113831492	113848661
Rasgrp1	gwas_diabetes	splice_region_variant, feature_elongation, NMD_transcript_variant, intron_variant, missense_variant	3	1	0	0	0.67	0.34	ENSMUSG00000027347	2	117279993	117343001
Fsip1	gwas_metabolic	splice_region_variant, missense_variant, intron_variant	8	0	0	0	0.01	-3.23	ENSMUSG00000027344	2	118204888	118256966
Pak6	gwas_metabolic	splice_region_variant, non_coding_transcript_variant, feature_truncation, intron_variant, missense_variant	2	1	0	1	0.03	-0.83	ENSMUSG00000074923	2	118663303	118698020
Haus2	gwas_metabolic	splice_region_variant, NMD_transcript_variant, intron_variant	1	0	0	0	NA	NA	ENSMUSG00000027285	2	120609383	120621560
Sqrdl	gwas_metabolic	splice_region_variant, missense_variant, non_coding_transcript_variant, NMD_transcript_variant, intron_variant	3	0	0	0	0.8	0.04	ENSMUSG00000005803	2	122765237	122809569
Sirpa	gwas_diabetes	splice_region_variant, missense_variant, non_coding_transcript_variant, intron_variant	11	0	0	0	0.12	-3.68	ENSMUSG00000037902	2	129592835	129632228
Mkks	syndromic_obesity	missense_variant	1	0	0	0	0.51	-0.72	ENSMUSG00000027274	2	136873780	136891389
Btbd3	gwas_metabolic	splice_region_variant, intron_variant	1	0	0	0	NA	NA	ENSMUSG00000062098	2	138256565	138589292
Rin2	gwas_metabolic	splice_region_variant, missense_variant, NMD_transcript_variant, intron_variant	3	0	0	0	0.36	-0.04	ENSMUSG00000001768	2	145784734	145887616
Sstr4	gwas_metabolic	missense_variant	1	0	0	0	0.2	-0.33	ENSMUSG00000037014	2	148395344	148396767
Cd93	gwas_metabolic	missense_variant	1	0	0	0	0	-2.71	ENSMUSG00000027435	2	148436640	148443563
Aar2	gwas_metabolic	splice_region_variant, feature_elongation, 5_prime_UTR_variant, non_coding_transcript_exon_variant, non_coding_transcript_variant, feature_truncation, intron_variant, missense_variant	1	2	0	0	0.85	1.79	ENSMUSG00000027628	2	156547584	156568972
Wisp2	gwas_metabolic	missense_variant	1	0	0	0	0	-3.88	ENSMUSG00000027656	2	163820861	163833146
Kcnk15	gwas_metabolic	missense_variant	3	0	0	0	0.2	-3.08	ENSMUSG00000035238	2	163853651	163859746
Kcnb1	gwas_metabolic	splice_region_variant, intron_variant	1	0	1	0	NA	NA	ENSMUSG00000050556	2	167103378	167190155
Gnas	syndromic_obesity	missense_variant	1	0	0	0	0.02	-3.48	ENSMUSG00000027523	2	174284320	174346744
Cdh4	gwas_metabolic	splice_region_variant, feature_elongation, intron_variant, missense_variant, non_coding_transcript_variant	2	1	0	0	0.14	-0.13	ENSMUSG00000000305	2	179442431	179899373
Bbs7	syndromic_obesity	splice_region_variant, missense_variant, intron_variant	6	0	0	0	0.09	-0.24	ENSMUSG00000037325	3	36573142	36613477
4932438A13Rik	gwas_diabetes	inframe_deletion, NMD_transcript_variant, splice_region_variant, missense_variant, non_coding_transcript_variant, intron_variant	21	1	0	0	0.02	-1.59	ENSMUSG00000037270	3	36863106	37053033
Il2	gwas_diabetes	feature_elongation, frameshift_variant, inframe_deletion	0	2	0	1	NA	NA	ENSMUSG00000027720	3	37120523	37125959
Bbs12	syndromic_obesity	missense_variant	5	0	0	0	0.06	-0.24	ENSMUSG00000051444	3	37312554	37321453
Trpc4	gwas_metabolic	missense_variant	2	0	0	0	0.08	-1.15	ENSMUSG00000027748	3	54156057	54318470
Sohlh2	gwas_metabolic	splice_region_variant, feature_elongation, intron_variant	1	1	0	0	NA	NA	ENSMUSG00000027794	3	55182028	55209957
Dclk1	gwas_metabolic	splice_region_variant, feature_elongation, intron_variant	0	1	0	0	NA	NA	ENSMUSG00000027797	3	55242526	55539064
Syt6	gwas_metabolic	splice_region_variant, missense_variant, NMD_transcript_variant, intron_variant	3	0	0	0	1	0.71	ENSMUSG00000027849	3	103575231	103645569
Ap4b1	gwas_metabolic	missense_variant	2	0	0	0	0.42	-0.69	ENSMUSG00000032952	3	103809520	103822025
Ptpn22	gwas_diabetes	splice_region_variant, feature_elongation, non_coding_transcript_variant, NMD_transcript_variant, intron_variant	1	2	0	0	NA	NA	ENSMUSG00000027843	3	103859795	103912247
F3	gwas_diabetes	missense_variant	1	0	0	0	0.1	-1.32	ENSMUSG00000028128	3	121723537	121735052
Unc5c	gwas_metabolic	splice_region_variant, NMD_transcript_variant, synonymous_variant	1	0	0	0	NA	NA	ENSMUSG00000059921	3	141465564	141834924
Lrrc7	gwas_metabolic	splice_region_variant, feature_elongation, intron_variant	0	1	0	0	NA	NA	ENSMUSG00000028176	3	158084439	158562221
Orc3	gwas_metabolic	splice_region_variant, non_coding_transcript_variant, feature_truncation, intron_variant, missense_variant	7	1	0	0	0	-3.2	ENSMUSG00000040044	4	34570796	34614944
Lingo2	gwas_diabetes, gwas_metabolic	splice_region_variant, feature_elongation, non_coding_transcript_variant, intron_variant	0	1	0	0	NA	NA	ENSMUSG00000045083	4	35706647	36951747
Palm2	gwas_diabetes, gwas_metabolic	missense_variant, NMD_transcript_variant	2	0	0	0	0.38	-0.53	ENSMUSG00000090053	4	57434247	57712016	Tatg3
Palm2Akap2	gwas_metabolic	missense_variant, NMD_transcript_variant	3	0	2	0	0.01	NA	ENSMUSG00000089945	4	57568179	57896982	Tatg3
Akap2	gwas_metabolic	missense_variant	2	0	2	0	0.02	-1.35	ENSMUSG00000038729	4	57717657	57896984	Tatg3
Svep1	gwas_diabetes	splice_region_variant, missense_variant, intron_variant	2	0	0	0	0.21	0.2	ENSMUSG00000028369	4	58042442	58206859	Tatg3
Musk	gwas_diabetes	missense_variant, splice_region_variant	3	0	2	0	0	-3.32	ENSMUSG00000057280	4	58285960	58374303	Tatg3
Dmrta1	gwas_diabetes, gwas_metabolic	missense_variant	1	0	0	0	1	4.16	ENSMUSG00000043753	4	89679436	89694772
Pgm2	gwas_diabetes	splice_region_variant, missense_variant, intron_variant	3	0	0	0	0.12	-0.45	ENSMUSG00000025791	4	99929414	99987294
1700024P16Rik	gwas_metabolic	splice_region_variant, feature_elongation, intron_variant, missense_variant, synonymous_variant	2	1	0	0	0.02	-0.63	ENSMUSG00000078612	4	104913456	105016863
Elavl4	gwas_metabolic	splice_region_variant, feature_elongation, non_coding_transcript_variant, intron_variant	1	1	0	0	NA	NA	ENSMUSG00000028546	4	110203722	110351909
Trabd2b	gwas_metabolic	missense_variant	1	0	0	0	0.77	0.37	ENSMUSG00000070867	4	114406724	114615098
Rps6ka1	gwas_metabolic	splice_region_variant, feature_elongation, intron_variant	1	1	0	0	NA	NA	ENSMUSG00000003644	4	133847290	133887797	Tanidd4
Aim1l	gwas_metabolic	splice_region_variant, non_coding_transcript_variant, feature_truncation, intron_variant, missense_variant	9	1	0	0	0.12	-3.24	ENSMUSG00000012123	4	134065912	134092504	Tanidd4
Ubxn11	gwas_metabolic	splice_region_variant, non_coding_transcript_variant, intron_variant	1	0	0	0	NA	NA	ENSMUSG00000012126	4	134102570	134127593	Tanidd4
Ece1	gwas_metabolic	splice_region_variant, missense_variant, intron_variant	7	0	0	0	0.27	-1.28	ENSMUSG00000057530	4	137862237	137965229	Tanidd4
Igsf21	gwas_metabolic	missense_variant	1	0	0	0	0.84	-0.06	ENSMUSG00000040972	4	140026846	140246784
Arhgef10l	gwas_metabolic	splice_region_variant, missense_variant, NMD_transcript_variant, synonymous_variant, intron_variant	3	0	0	0	0.68	0	ENSMUSG00000040964	4	140514485	140666012
Tmem82	gwas_metabolic	splice_region_variant, missense_variant, non_coding_transcript_exon_variant, non_coding_transcript_variant, NMD_transcript_variant, synonymous_variant	5	0	0	0	0	-7.27	ENSMUSG00000043085	4	141613376	141618633
9430007A20Rik	gwas_metabolic	missense_variant	2	0	0	0	0.25	0.14	ENSMUSG00000028593	4	144519822	144529353
Gm13177	gwas_metabolic	missense_variant	1	0	0	0	0.65	1.15	ENSMUSG00000070609	4	144613707	144623398
Gm13178	gwas_metabolic	missense_variant	2	0	0	0	0.1	-3.63	ENSMUSG00000041735	4	144703191	144721404
Gm438	gwas_metabolic	missense_variant	2	0	0	0	0.09	3.99	ENSMUSG00000078504	4	144777204	144786583
Pank4	gwas_metabolic	splice_region_variant, feature_elongation, feature_truncation, intron_variant, missense_variant, NMD_transcript_variant	1	2	0	0	0.95	0.31	ENSMUSG00000029056	4	154964123	154980938
Sema3a	gwas_metabolic	missense_variant	1	0	0	0	1	0.11	ENSMUSG00000028883	5	13396784	13602565
Magi2	gwas_metabolic	splice_region_variant, missense_variant, intron_variant	2	0	0	0	0.96	-1.11	ENSMUSG00000040003	5	20539890	20540404
Dpp6	gwas_metabolic	missense_variant, stop_gained, NMD_transcript_variant	3	0	0	0	1	0	ENSMUSG00000061576	5	26817203	27727505
Fosl2	gwas_diabetes	missense_variant	1	0	0	0	0.61	-0.18	ENSMUSG00000029135	5	32136472	32157831
Sorcs2	gwas_metabolic	non_coding_transcript_variant, feature_truncation, splice_donor_variant, intron_variant, missense_variant	1	1	0	0	0.66	2.86	ENSMUSG00000029093	5	36017180	36398139
Cc2d2a	gwas_metabolic	splice_region_variant, missense_variant, non_coding_transcript_exon_variant, non_coding_transcript_variant, synonymous_variant	2	0	0	0	0.13	-0.37	ENSMUSG00000039765	5	43662379	43740972
Kcnip4	gwas_metabolic	splice_donor_variant	1	0	0	0	NA	NA	ENSMUSG00000029088	5	48389502	49524904
Gpr125	gwas_metabolic	inframe_deletion, missense_variant	2	1	0	0	0.36	-1.46	ENSMUSG00000029090	5	49959951	50058996
Rbpj	gwas_diabetes, gwas_metabolic	splice_region_variant, intron_variant	2	0	0	0	NA	NA	ENSMUSG00000039191	5	53555779	53657445
Arap2	gwas_metabolic	missense_variant	2	0	1	0	0.12	-1.34	ENSMUSG00000037999	5	62602445	62766198
Ugt2b35	gwas_metabolic	missense_variant	1	0	1	0	0.03	-5.75	ENSMUSG00000035811	5	87000860	87011674
Ugt2b36	gwas_metabolic	missense_variant	1	0	0	0	0.67	-0.09	ENSMUSG00000070704	5	87065927	87092555
Hfm1	gwas_metabolic	splice_region_variant, feature_truncation, NMD_transcript_variant, splice_acceptor_variant, intron_variant, missense_variant, non_coding_transcript_variant, 3_prime_UTR_variant, splice_donor_variant	8	2	0	0	0.06	-2.39	ENSMUSG00000043410	5	106840192	106926321
Tgfbr3	gwas_diabetes	missense_variant	1	0	0	0	0.58	-0.67	ENSMUSG00000029287	5	107106570	107289629
Btbd8	gwas_metabolic	missense_variant	5	0	0	0	0.13	-0.47	ENSMUSG00000070632	5	107437997	107491628
Ttc28	gwas_obesity	splice_region_variant, missense_variant, synonymous_variant, intron_variant	6	0	0	0	0	-4.61	ENSMUSG00000033209	5	110879803	111289780
Gm6583	gwas_metabolic	missense_variant	1	0	0	0	0.67	-0.06	ENSMUSG00000051503	5	112353801	112356033
Gm6588	gwas_metabolic	missense_variant	2	0	0	0	0.85	-0.61	ENSMUSG00000072722	5	112449426	112451738
Oasl1	gwas_diabetes	splice_region_variant, intron_variant	1	0	0	0	NA	NA	ENSMUSG00000041827	5	114923240	114937915
Taok3	gwas_metabolic	missense_variant	1	0	0	0	1	1.34	ENSMUSG00000061288	5	117120129	117275219
Vsig10	gwas_metabolic	missense_variant	4	0	0	0	0.31	-0.83	ENSMUSG00000066894	5	117319266	117355005
Oas3	gwas_diabetes	missense_variant	1	0	0	0	1	4.24	ENSMUSG00000032661	5	120753098	120777661
Gm15800	gwas_diabetes, gwas_metabolic	splice_region_variant, synonymous_variant	1	0	0	0	NA	NA	ENSMUSG00000042744	5	121220219	121368577
Auts2	gwas_metabolic	splice_region_variant, intron_variant	1	0	0	0	NA	NA	ENSMUSG00000029673	5	131437333	132543344
Bri3	gwas_metabolic	splice_region_variant, missense_variant, 3_prime_UTR_variant, NMD_transcript_variant, intron_variant	3	0	0	0	0.82	0.27	ENSMUSG00000047843	5	144244437	144446757
Baiap2l1	gwas_metabolic	missense_variant	1	0	0	0	0.92	0.65	ENSMUSG00000038859	5	144264526	144358112
Rnf6	gwas_diabetes	inframe_insertion, splice_region_variant, missense_variant	4	1	0	0	0.01	-1.04	ENSMUSG00000029634	5	146209192	146221555
Col1a2	gwas_metabolic	splice_region_variant, feature_elongation, intron_variant	1	1	0	0	NA	NA	ENSMUSG00000029661	6	4504814	4541543
Glcci1	gwas_metabolic	inframe_insertion	0	1	0	1	NA	NA	ENSMUSG00000029638	6	8509600	8597548
Ica1	gwas_metabolic	splice_region_variant, missense_variant, NMD_transcript_variant, intron_variant	6	0	0	0	0.01	-1.5	ENSMUSG00000062995	6	8630527	8778488
Mdfic	gwas_obesity	missense_variant, frameshift_variant, feature_truncation, splice_region_variant, 3_prime_UTR_variant, NMD_transcript_variant	6	1	0	0	0.01	-1.81	ENSMUSG00000041390	6	15720661	15802169
Tbxas1	gwas_metabolic	splice_region_variant, feature_elongation, intron_variant, missense_variant, non_coding_transcript_variant	3	1	0	0	0.24	-0.94	ENSMUSG00000029925	6	38875404	39084585
Cntnap2	gwas_metabolic	missense_variant	3	0	0	0	0.11	-0.54	ENSMUSG00000039419	6	45060061	47301369
Skap2	gwas_diabetes	splice_region_variant, feature_truncation, intron_variant	0	1	0	0	NA	NA	ENSMUSG00000059182	6	51859166	52012549
Crhr2	gwas_diabetes, gwas_metabolic	missense_variant	1	0	0	0	0.36	-0.47	ENSMUSG00000003476	6	55090049	55133016
Eva1a	gwas_metabolic	splice_region_variant, missense_variant, intron_variant	2	0	0	0	0.39	-0.37	ENSMUSG00000035104	6	82041043	82093099	Tabw2
Itpr1	gwas_metabolic	splice_region_variant, intron_variant	4	0	0	0	NA	NA	ENSMUSG00000030102	6	108213118	108551109	Tabw2
Setd5	gwas_metabolic	missense_variant	1	0	0	0	0.97	-0.19	ENSMUSG00000034269	6	113077365	113153435	Tabw2
Cidec	non_syndromic_lipodystrophy	missense_variant	1	0	0	0	0	-5.85	ENSMUSG00000030278	6	113424634	113435760	Tabw2
Timp4	gwas_diabetes	splice_region_variant, intron_variant	1	0	0	0	NA	NA	ENSMUSG00000030317	6	115245616	115251849	Tabw2
Pparg	gwas_diabetes, non_syndromic_lipodystrophy	splice_region_variant, intron_variant	2	0	0	0	NA	NA	ENSMUSG00000000440	6	115361221	115490401	Tabw2
Ccdc77	gwas_obesity	splice_region_variant, feature_elongation, NMD_transcript_variant, intron_variant, stop_gained	1	1	1	0	NA	NA	ENSMUSG00000030177	6	120324323	120364374	Tabw2
Plekhg6	gwas_metabolic	missense_variant	5	0	0	0	0.06	-1.54	ENSMUSG00000038167	6	125362660	125380793	Tabw2
Ano2	gwas_metabolic	missense_variant	1	0	0	0	0.8	-0.47	ENSMUSG00000038115	6	125690419	126040126	Tabw2
Clec2e	gwas_diabetes	splice_region_variant, missense_variant, intron_variant	8	0	0	0	0.1	-2.4	ENSMUSG00000030155	6	129091816	129100903	Tabw2
Pthlh	gwas_diabetes	missense_variant	1	0	0	0	1	0.66	ENSMUSG00000048776	6	147252101	147264167
Zfp446	gwas_metabolic	feature_elongation, frameshift_variant, missense_variant	1	1	0	0	0.09	-0.09	ENSMUSG00000033961	7	12977848	12984340
Tomm40	gwas_metabolic	stop_lost	1	0	0	0	NA	NA	ENSMUSG00000002984	7	19701313	19715438
Zfp27	gwas_metabolic	splice_region_variant, splice_acceptor_variant, intron_variant	2	0	0	0	NA	NA	ENSMUSG00000062040	7	29893333	29906572
Zfp536	gwas_metabolic	missense_variant	3	0	0	0	0.05	-2.9	ENSMUSG00000043456	7	37472135	37773641
Myh14	gwas_metabolic	splice_region_variant, intron_variant	2	0	0	0	NA	NA	ENSMUSG00000030739	7	44605803	44670843
Ano5	gwas_metabolic	splice_region_variant, intron_variant	1	0	0	0	NA	NA	ENSMUSG00000055489	7	51511029	51598709
Snrpn	syndromic_obesity	splice_donor_variant, NMD_transcript_variant	1	0	0	0	NA	NA	ENSMUSG00000000948	7	59974149	60140219
Arrdc4	gwas_obesity	splice_region_variant, intron_variant	1	0	0	0	NA	NA	ENSMUSG00000042659	7	68737045	68749241
Mctp2	gwas_diabetes	splice_region_variant, feature_truncation, intron_variant	0	1	0	0	NA	NA	ENSMUSG00000032776	7	72077830	72306595
Acan	gwas_metabolic	splice_region_variant, missense_variant, intron_variant	13	0	0	0	0.29	-1.41	ENSMUSG00000030607	7	79053483	79115099
Kif7	gwas_metabolic	missense_variant	1	0	0	0	0.09	-2.62	ENSMUSG00000050382	7	79698098	79715720
Vps33b	gwas_diabetes	splice_region_variant, non_coding_transcript_variant, 3_prime_UTR_variant, NMD_transcript_variant, synonymous_variant, intron_variant	4	0	0	0	NA	NA	ENSMUSG00000030534	7	80269649	80291579
Fah	gwas_diabetes	missense_variant	1	0	0	0	1	3.16	ENSMUSG00000030630	7	84585159	84606722
Nox4	gwas_metabolic	splice_region_variant, feature_truncation, NMD_transcript_variant, intron_variant, missense_variant, non_coding_transcript_exon_variant, non_coding_transcript_variant	2	1	0	0	NA	0	ENSMUSG00000030562	7	87246096	87398710
Pcf11	gwas_metabolic	splice_region_variant, feature_truncation, intron_variant, missense_variant	2	1	0	0	0.07	-0.67	ENSMUSG00000041328	7	92643712	92669933
4632434I11Rik	gwas_metabolic	inframe_deletion, missense_variant	16	1	0	0	0.05	-2.72	ENSMUSG00000030641	7	92857529	92874213
Tenm4	gwas_metabolic	splice_region_variant, feature_truncation, intron_variant, missense_variant	1	1	0	0	0.12	-1	ENSMUSG00000048078	7	96171244	96911093
Mrpl48	gwas_metabolic	missense_variant	2	0	0	0	1	0.7	ENSMUSG00000030706	7	100545751	100608297
Plekhb1	gwas_metabolic	missense_variant	1	0	0	0	0.03	-0.48	ENSMUSG00000030701	7	100642892	100662414
P2ry2	gwas_metabolic	missense_variant	1	0	0	0	0.87	1.68	ENSMUSG00000032860	7	100996572	101011991
Arap1	gwas_diabetes	splice_region_variant, missense_variant, non_coding_transcript_variant, intron_variant	3	0	0	0	0.53	-0.68	ENSMUSG00000032812	7	101348067	101412586
Olfr552	gwas_metabolic	missense_variant	1	0	0	0	0	-7.44	ENSMUSG00000073973	7	102604356	102605309
Olfr554	gwas_metabolic	missense_variant	2	0	0	0	0.16	-1.15	ENSMUSG00000073971	7	102640248	102641201
Arntl	gwas_metabolic	splice_region_variant, feature_elongation, intron_variant	4	1	0	0	NA	NA	ENSMUSG00000055116	7	113207465	113314122
Insc	gwas_metabolic	missense_variant	5	0	0	0	0	-2.04	ENSMUSG00000048782	7	114743694	114850380
Tnrc6a	gwas_diabetes	missense_variant	1	0	0	0	0.53	-0.48	ENSMUSG00000052707	7	123123885	123195288
Kdm8	gwas_metabolic	missense_variant	2	0	0	0	0.62	0.71	ENSMUSG00000030752	7	125444676	125462265
Gsg1l	gwas_metabolic	splice_region_variant, feature_truncation, intron_variant	0	1	0	0	NA	NA	ENSMUSG00000046182	7	125878419	126082411
Sh2b1	non_syndromic_obesity	missense_variant	1	0	0	0	1	0.24	ENSMUSG00000030733	7	126466994	126475130
Il27	gwas_diabetes	missense_variant	3	0	0	0	0.11	-1.91	ENSMUSG00000044701	7	126589010	126594941
Nupr1	gwas_diabetes	splice_region_variant, feature_elongation, non_coding_transcript_variant, intron_variant, missense_variant, non_coding_transcript_exon_variant, 3_prime_UTR_variant, NMD_transcript_variant	4	1	0	0	NA	NA	ENSMUSG00000030717	7	126623249	126630861
Tcerg1l	gwas_diabetes	missense_variant	1	0	0	0	1	1.9	ENSMUSG00000091002	7	138208974	138397730
Myo16	gwas_metabolic	splice_region_variant, missense_variant, synonymous_variant, intron_variant	10	0	0	0	0	-3.66	ENSMUSG00000039057	8	10272572	10634741
Col4a1	gwas_metabolic	splice_region_variant, non_coding_transcript_variant, feature_truncation, intron_variant, missense_variant	4	1	2	0	NA	-2.8	ENSMUSG00000031502	8	11198423	11312826
Kbtbd11	gwas_metabolic	missense_variant, NMD_transcript_variant	1	0	0	0	1	0	ENSMUSG00000055675	8	15011025	15033333
Csmd1	gwas_metabolic	splice_region_variant, feature_elongation, feature_truncation, intron_variant, missense_variant, non_coding_transcript_exon_variant, non_coding_transcript_variant, synonymous_variant	6	2	0	0	0.33	0.44	ENSMUSG00000060924	8	15892537	17535586
Ank1	gwas_diabetes	splice_region_variant, NMD_transcript_variant, intron_variant	1	0	0	0	NA	NA	ENSMUSG00000031543	8	22974844	23150497
Dlc1	gwas_metabolic	splice_region_variant, missense_variant, 5_prime_UTR_variant	10	0	0	0	0.06	-1.04	ENSMUSG00000031523	8	36567751	36953143
Sgcz	gwas_metabolic	splice_region_variant, missense_variant, NMD_transcript_variant, intron_variant	3	0	0	0	0.43	0.98	ENSMUSG00000039539	8	37522298	38661508
Micu3	gwas_metabolic	splice_region_variant, feature_truncation, intron_variant, missense_variant, synonymous_variant	3	1	0	0	1	0.51	ENSMUSG00000039478	8	40307458	40386308
Mtmr7	gwas_metabolic	splice_region_variant, feature_elongation, intron_variant, stop_gained, non_coding_transcript_variant, NMD_transcript_variant	2	1	0	0	NA	NA	ENSMUSG00000039431	8	40551095	40634797
Dctd	gwas_metabolic	feature_elongation, non_coding_transcript_exon_variant, non_coding_transcript_variant, splice_donor_variant, missense_variant, NMD_transcript_variant	1	1	0	0	0.01	-0.97	ENSMUSG00000031562	8	48099092	48153233
Adam29	gwas_metabolic	missense_variant	1	0	0	0	0.3	-0.08	ENSMUSG00000046258	8	55870912	55906948
Fbxo8	gwas_diabetes, gwas_metabolic	splice_region_variant, intron_variant	1	0	0	0	NA	NA	ENSMUSG00000038206	8	56551090	56592393
Lpl	gwas_metabolic	splice_region_variant, non_coding_transcript_variant, feature_truncation, intron_variant, missense_variant, non_coding_transcript_exon_variant, NMD_transcript_variant, synonymous_variant	4	1	0	0	0.03	0.76	ENSMUSG00000015568	8	68880491	68907448
Pbx4	gwas_metabolic	missense_variant, NMD_transcript_variant	3	0	0	0	0.14	0.17	ENSMUSG00000031860	8	69832491	69872292
Sugp1	gwas_obesity	splice_region_variant, feature_elongation, intron_variant, missense_variant	1	1	0	0	0.22	-0.04	ENSMUSG00000011306	8	70042813	70071953
Unc13a	gwas_metabolic	splice_region_variant, missense_variant, non_coding_transcript_variant, NMD_transcript_variant, intron_variant	3	0	0	0	0.7	-0.6	ENSMUSG00000034799	8	71624417	71671757
Arhgap10	gwas_metabolic	missense_variant	1	0	0	0	0.32	-0.18	ENSMUSG00000037148	8	77250366	77517907
Fto	gwas_diabetes, gwas_metabolic, gwas_obesity	splice_region_variant, missense_variant, non_coding_transcript_exon_variant, non_coding_transcript_variant	4	0	0	0	0.63	-0.92	ENSMUSG00000055932	8	91313532	91668439
Tyk2	gwas_diabetes	missense_variant	3	0	0	0	0.7	0.22	ENSMUSG00000032175	9	21104069	21127346
Tbx20	gwas_metabolic	splice_region_variant, intron_variant	1	0	0	0	NA	NA	ENSMUSG00000031965	9	24720812	24774303
Pknox2	gwas_metabolic	splice_region_variant, non_coding_transcript_variant, feature_truncation, NMD_transcript_variant, intron_variant	0	1	0	0	NA	NA	ENSMUSG00000035934	9	36890982	37147322
Cadm1	gwas_metabolic	splice_region_variant, non_coding_transcript_variant, feature_truncation, intron_variant	4	1	0	0	NA	NA	ENSMUSG00000032076	9	47530173	47857637
Exph5	gwas_metabolic	splice_region_variant, missense_variant, non_coding_transcript_exon_variant, non_coding_transcript_variant	1	0	0	0	0.02	-1.05	ENSMUSG00000034584	9	53301670	53377514
Ccdc33	gwas_metabolic	splice_region_variant, missense_variant, non_coding_transcript_variant, synonymous_variant, intron_variant	4	0	0	0	0.21	-0.67	ENSMUSG00000037716	9	58028677	58118823
Myo5c	gwas_metabolic	splice_region_variant, missense_variant	2	0	0	0	0.32	-1.35	ENSMUSG00000033590	9	75232014	75305451
Tbx18	gwas_diabetes	splice_region_variant, feature_truncation, intron_variant, missense_variant	1	1	0	0	0.03	-0.33	ENSMUSG00000032419	9	87702800	87731260
Trex1	gwas_metabolic	splice_region_variant, 5_prime_UTR_variant	1	0	0	0	NA	NA	ENSMUSG00000049734	9	109057933	109060338
Dclk3	gwas_diabetes	missense_variant	2	0	0	0	0	-1.23	ENSMUSG00000032500	9	111439081	111489608
Esr1	gwas_metabolic	missense_variant	1	0	0	0	0.11	1.78	ENSMUSG00000019768	10	4611593	5005614
Sash1	gwas_metabolic	splice_region_variant, missense_variant, intron_variant	5	0	0	0	0.31	-0.01	ENSMUSG00000015305	10	8722219	8886070
Myb	gwas_metabolic	missense_variant	1	0	0	0	0.21	NA	ENSMUSG00000019982	10	21124936	21160905
Ctgf	gwas_metabolic	splice_region_variant, missense_variant, initiator_codon_variant, intron_variant	2	0	0	0	0.06	-0.06	ENSMUSG00000019997	10	24595442	24598683
Enpp1	gwas_metabolic	missense_variant	2	0	0	0	0.07	-0.13	ENSMUSG00000037370	10	24637914	24712159
Grik2	gwas_metabolic	splice_region_variant, feature_elongation, intron_variant	1	2	0	0	NA	NA	ENSMUSG00000056073	10	49099460	49788766
Sim1	non_syndromic_obesity	splice_region_variant, feature_truncation, intron_variant	0	1	0	0	NA	NA	ENSMUSG00000019913	10	50895651	50989152
Bicc1	gwas_metabolic	splice_region_variant, intron_variant	1	0	0	0	NA	NA	ENSMUSG00000014329	10	70922832	71159700
4932415D10Rik	gwas_metabolic	missense_variant	2	0	0	0	0.11	-2.19	ENSMUSG00000044581	10	82282116	82285278
Cep290	syndromic_obesity	splice_region_variant, missense_variant, synonymous_variant, intron_variant	20	0	0	0	0.02	-1.86	ENSMUSG00000019971	10	100488289	100573655
Lrig3	gwas_metabolic	missense_variant	2	0	0	0	0.45	-0.65	ENSMUSG00000020105	10	125966219	126015359
Ikzf4	gwas_diabetes	missense_variant	1	0	0	0	0.03	-1.05	ENSMUSG00000002578	10	128630843	128645991
Ykt6	gwas_metabolic	splice_region_variant, feature_elongation, intron_variant	0	1	0	0	NA	NA	ENSMUSG00000002741	11	5955693	5967780
Cobl	gwas_diabetes	missense_variant	1	0	0	0	0.28	-0.95	ENSMUSG00000020173	11	12236608	12464960
Eml6	gwas_obesity	missense_variant	1	0	1	0	0.13	-3.81	ENSMUSG00000044072	11	29743048	30026033
Asb3	gwas_metabolic	splice_region_variant, missense_variant, non_coding_transcript_variant, NMD_transcript_variant, intron_variant	4	0	0	0	0.15	-1.59	ENSMUSG00000020305	11	30954395	31102704
Cpeb4	gwas_metabolic	splice_region_variant, feature_elongation, intron_variant	0	1	0	0	NA	NA	ENSMUSG00000020300	11	31872211	31935634
Col23a1	gwas_metabolic	splice_region_variant, missense_variant, intron_variant	3	0	0	0	NA	1.31	ENSMUSG00000063564	11	51289920	51583918	Tatg2
Fstl4	gwas_diabetes	splice_region_variant, intron_variant	1	0	1	0	NA	NA	ENSMUSG00000036264	11	52764634	53188538	Tatg2
Shisa6	gwas_metabolic	inframe_insertion	0	1	0	0	NA	NA	ENSMUSG00000053930	11	66211725	66525964	Tatg2, Tabw4
Inca1	gwas_metabolic	splice_region_variant, feature_truncation, intron_variant	0	1	0	0	NA	NA	ENSMUSG00000057054	11	70688361	70700155	Tatg2
Zzef1	gwas_metabolic	splice_region_variant, missense_variant, non_coding_transcript_variant, intron_variant	7	0	0	0	0.09	-0.49	ENSMUSG00000055670	11	72796226	72927120	Tatg2
Atp2a3	gwas_metabolic	splice_region_variant, non_coding_transcript_exon_variant, non_coding_transcript_variant, synonymous_variant, intron_variant	2	0	0	0	NA	NA	ENSMUSG00000020788	11	72961169	72993044	Tatg2
Srr	gwas_diabetes	splice_region_variant, feature_elongation, non_coding_transcript_variant, intron_variant	0	1	0	0	NA	NA	ENSMUSG00000001323	11	74906359	74925948	Tatg2
Asic2	gwas_metabolic	splice_region_variant, intron_variant	1	0	1	0	NA	NA	ENSMUSG00000020704	11	80880169	81968457	Tatg2
Hnf1b	gwas_diabetes	missense_variant	1	0	0	0	0.81	-0.24	ENSMUSG00000020679	11	83850063	83905819	Tatg2
Aatf	gwas_metabolic	feature_elongation, non_coding_transcript_variant, splice_donor_variant, intron_variant	0	1	0	0	NA	NA	ENSMUSG00000018697	11	84422855	84513522	Tatg2
Mks1	syndromic_obesity	splice_region_variant, feature_elongation, intron_variant, missense_variant, non_coding_transcript_variant	3	1	0	0	0.83	0.86	ENSMUSG00000034121	11	87853215	87863803	Tatg2
Tmem100	gwas_metabolic	missense_variant	1	0	0	0	1	0.76	ENSMUSG00000069763	11	90030348	90036508	Tatg2
Mmd	gwas_metabolic	splice_region_variant, feature_truncation, intron_variant	0	1	0	0	NA	NA	ENSMUSG00000003948	11	90187684	90278589	Tatg2
Krt28	gwas_metabolic	missense_variant	1	0	0	0	0.3	0.38	ENSMUSG00000055937	11	99364872	99374903	Tatg2
Ptrf	non_syndromic_lipodystrophy	splice_region_variant, intron_variant	1	0	0	0	NA	NA	ENSMUSG00000004044	11	100956733	100970887	Tatg2
Timp2	gwas_metabolic	missense_variant	1	0	0	0	0.75	0.67	ENSMUSG00000017466	11	118301069	118355740
Pomc	non_syndromic_obesity	missense_variant	1	0	0	0	0.63	-0.05	ENSMUSG00000020660	12	3954951	3960618
Efr3b	gwas_diabetes	splice_region_variant, synonymous_variant, intron_variant	3	0	0	0	NA	NA	ENSMUSG00000020658	12	3962554	4038915
Ubxn2a	gwas_metabolic	splice_region_variant, 5_prime_UTR_variant, feature_truncation, missense_variant, NMD_transcript_variant	1	1	0	0	0.01	-5.61	ENSMUSG00000020634	12	4879032	4907705
Atad2b	gwas_metabolic	missense_variant	1	0	0	0	0.75	1.05	ENSMUSG00000052812	12	4917404	5044047
Apob	gwas_metabolic	splice_region_variant, feature_elongation, intron_variant, missense_variant, synonymous_variant	11	1	0	0	0	-7.13	ENSMUSG00000020609	12	7977648	8016835
Greb1	gwas_metabolic	splice_region_variant, missense_variant, non_coding_transcript_exon_variant, non_coding_transcript_variant, NMD_transcript_variant, synonymous_variant, intron_variant	10	0	0	0	0.18	-2.02	ENSMUSG00000036523	12	16670615	16800886
Dcdc2c	gwas_diabetes	splice_region_variant, 5_prime_UTR_variant, feature_elongation, feature_truncation, intron_variant	0	2	0	0	NA	NA	ENSMUSG00000020633	12	28437795	28552303
Allc	gwas_metabolic	splice_region_variant, missense_variant, intron_variant	3	0	0	0	0.31	-1.47	ENSMUSG00000020636	12	28553755	28582523
Trappc12	gwas_metabolic	splice_region_variant, feature_elongation, intron_variant, missense_variant	1	2	0	0	0.1	-1.35	ENSMUSG00000020628	12	28690629	28750453
Slc38a6	gwas_metabolic	missense_variant	1	0	0	0	1	3.52	ENSMUSG00000044712	12	73286779	73354049
Prkch	gwas_obesity	splice_region_variant, intron_variant	1	0	0	0	NA	NA	ENSMUSG00000021108	12	73584797	73778185
Cpsf2	gwas_metabolic	splice_region_variant, intron_variant	1	0	0	0	NA	NA	ENSMUSG00000041781	12	101975974	102005993
Ptprn2	gwas_metabolic	splice_region_variant, feature_elongation, non_coding_transcript_variant, feature_truncation, NMD_transcript_variant, intron_variant, missense_variant, splice_donor_variant	6	2	0	0	0.15	-0.71	ENSMUSG00000056553	12	116485720	117276849
Pfkp	gwas_metabolic	splice_region_variant, missense_variant, non_coding_transcript_variant, intron_variant	9	0	0	0	0	-1.56	ENSMUSG00000021196	13	6579768	6648777
Aoah	gwas_metabolic	splice_region_variant, feature_elongation, intron_variant, missense_variant	3	1	0	0	0.38	-0.53	ENSMUSG00000021322	13	20794119	21024252	Tanidd2
Cdkal1	gwas_diabetes, gwas_metabolic	missense_variant	1	0	0	0	0.66	0.02	ENSMUSG00000006191	13	29191746	29855674	Tanidd2
Slc22a23	gwas_metabolic	splice_region_variant, non_coding_transcript_variant, intron_variant	2	0	0	0	NA	NA	ENSMUSG00000038267	13	34179158	34345182	Tanidd2
Eci2	gwas_metabolic	missense_variant	1	0	0	0	0.71	0.34	ENSMUSG00000021417	13	34977748	35027094	Tanidd2
Ssr1	gwas_diabetes	splice_region_variant, feature_elongation, intron_variant	0	1	0	0	NA	NA	ENSMUSG00000021427	13	37971401	37994190	Tanidd2
Bmp6	gwas_metabolic	inframe_deletion	0	1	0	0	NA	NA	ENSMUSG00000039004	13	38345716	38499728	Tanidd2
Edn1	gwas_metabolic	missense_variant	1	0	0	0	0.52	-0.06	ENSMUSG00000021367	13	42301270	42307989	Tanidd2
Ninj1	gwas_obesity	splice_region_variant, non_coding_transcript_variant, NMD_transcript_variant, intron_variant	1	0	0	0	NA	NA	ENSMUSG00000037966	13	49187485	49196244	Tanidd2
Ptdss1	gwas_metabolic	splice_region_variant, missense_variant, synonymous_variant	2	0	0	0	0.18	-1.17	ENSMUSG00000021518	13	66932830	66998401	Tanidd2
Cmya5	gwas_obesity	missense_variant	1	0	0	0	NA	5.44	ENSMUSG00000047419	13	93040713	93144724	Tanidd2
Bdp1	gwas_metabolic	missense_variant	1	0	0	0	0.67	-0.67	ENSMUSG00000049658	13	100017994	100104070	Tanidd2
Pde4d	gwas_metabolic	splice_region_variant, missense_variant, non_coding_transcript_variant, intron_variant	4	0	0	0	0	-0.45	ENSMUSG00000021699	13	109954109	109955963	Tanidd2
Map3k1	gwas_diabetes	splice_region_variant, missense_variant, non_coding_transcript_variant, synonymous_variant, intron_variant	9	0	0	0	0.12	-0.39	ENSMUSG00000021754	13	111746428	111808993	Tanidd2
Nrg3	gwas_metabolic	inframe_insertion	0	1	0	0	NA	NA	ENSMUSG00000041014	14	38368952	39473088
Samd4	gwas_metabolic	splice_region_variant, non_coding_transcript_variant, intron_variant	2	0	0	0	NA	NA	ENSMUSG00000021838	14	46882854	47105817
Peli2	gwas_metabolic	missense_variant	1	0	0	0	0.63	-0.33	ENSMUSG00000021846	14	48120869	48260883
Otx2	gwas_diabetes	missense_variant	1	0	0	0	1	0.93	ENSMUSG00000021848	14	48657679	48667644
Rnase6	gwas_metabolic	missense_variant	1	0	0	0	0.82	0.1	ENSMUSG00000021880	14	51129068	51131122
Rnase1	gwas_metabolic	missense_variant	1	0	0	0	0.12	-2.08	ENSMUSG00000035896	14	51145002	51146767
Il25	gwas_diabetes	splice_region_variant, intron_variant	1	0	0	0	NA	NA	ENSMUSG00000040770	14	54932695	54935837
Prss55	gwas_metabolic	missense_variant	1	0	0	0	0.61	-1.56	ENSMUSG00000034623	14	64075438	64090162
Hmbox1	gwas_metabolic	feature_elongation, non_coding_transcript_variant, splice_donor_variant, intron_variant, splice_region_variant, 5_prime_UTR_variant, non_coding_transcript_exon_variant	1	1	0	0	NA	NA	ENSMUSG00000021972	14	64811600	64949871
Dock5	gwas_metabolic	splice_region_variant, intron_variant, missense_variant, synonymous_variant	7	0	1	0	0.06	-2.57	ENSMUSG00000044447	14	67751928	67933572
Pcdh9	gwas_obesity	missense_variant	2	0	0	0	0.94	-0.03	ENSMUSG00000055421	14	93015512	93888732
Klhl1	gwas_metabolic	splice_region_variant, intron_variant, missense_variant	3	0	1	0	0.45	-0.17	ENSMUSG00000022076	14	96105259	96519102
Farp1	gwas_metabolic	splice_region_variant, missense_variant, intron_variant	4	0	0	0	0.38	-0.02	ENSMUSG00000025555	14	121035200	121283744
Itgbl1	gwas_metabolic	missense_variant, NMD_transcript_variant	1	0	0	0	0.59	0.08	ENSMUSG00000032925	14	123659971	123975618
Rictor	gwas_metabolic	missense_variant, splice_region_variant, intron_variant	5	0	2	0	0.54	-0.64	ENSMUSG00000050310	15	6708381	6800398
Nipbl	gwas_metabolic	splice_region_variant, missense_variant, intron_variant	3	0	0	0	0.06	-0.87	ENSMUSG00000022141	15	8291225	8444463
Capsl	gwas_diabetes	splice_region_variant, missense_variant, intron_variant	2	0	0	0	0.79	-0.77	ENSMUSG00000039676	15	9436028	9466035
Il7r	gwas_diabetes	inframe_deletion, missense_variant	2	1	0	0	0.08	-1.54	ENSMUSG00000003882	15	9506161	9529876
Pdzd2	gwas_metabolic	missense_variant, splice_region_variant, 5_prime_UTR_variant, intron_variant	11	0	1	0	0.07	-0.94	ENSMUSG00000022197	15	12359711	12739924
Cdh10	gwas_metabolic	splice_region_variant, non_coding_transcript_variant, NMD_transcript_variant, intron_variant	1	0	0	0	NA	NA	ENSMUSG00000022321	15	18818947	19014236
Myo10	gwas_metabolic	splice_region_variant, intron_variant, missense_variant	2	0	1	0	0.78	1.23	ENSMUSG00000022272	15	25622525	25813673
Fbxl7	gwas_metabolic	missense_variant	1	0	0	0	0.75	0.8	ENSMUSG00000043556	15	26543084	26895049
Sema5a	gwas_metabolic	missense_variant	1	0	1	0	0	-3.7	ENSMUSG00000022231	15	32244813	32696341
Sstr3	gwas_diabetes	splice_region_variant, missense_variant, intron_variant	3	0	0	0	0.18	-1.04	ENSMUSG00000044933	15	78537015	78544345
Lrrk2	gwas_metabolic	missense_variant	3	0	0	0	0.93	-1.68	ENSMUSG00000036273	15	91673175	91816120
4930562C15Rik	gwas_metabolic	missense_variant	3	0	0	0	0.05	-1.75	ENSMUSG00000022518	16	4835416	4867691	Tanidd3
Igf2bp2	gwas_diabetes	splice_region_variant, feature_elongation, non_coding_transcript_variant, intron_variant	1	1	0	1	NA	NA	ENSMUSG00000033581	16	22059009	22163299	Tanidd3
St6gal1	gwas_diabetes	splice_region_variant, feature_elongation, non_coding_transcript_variant, intron_variant	1	1	0	0	NA	NA	ENSMUSG00000022885	16	23224740	23360350	Tanidd3
Bcl6	gwas_diabetes, gwas_metabolic	missense_variant	1	0	1	0	1	-0.04	ENSMUSG00000022508	16	23965052	23988852	Tanidd3
Lpp	gwas_metabolic	missense_variant	1	0	0	0	0.03	-1.93	ENSMUSG00000033306	16	24393350	24992576	Tanidd3
Tm4sf19	gwas_metabolic	missense_variant	1	0	0	0	0.6	-0.82	ENSMUSG00000079625	16	32400506	32408227	Tanidd3
Igsf11	gwas_metabolic	missense_variant	1	0	0	0	0.07	-0.4	ENSMUSG00000022790	16	38901471	39027159	Tanidd3
Zpld1	gwas_diabetes	splice_region_variant, feature_elongation, intron_variant	0	1	0	0	NA	NA	ENSMUSG00000064310	16	55225175	55297986	Tanidd3
Gbe1	gwas_diabetes	splice_region_variant, missense_variant, non_coding_transcript_variant, intron_variant	2	0	0	0	0.83	1.11	ENSMUSG00000022707	16	70313949	70569716
Hunk	gwas_diabetes	splice_region_variant, feature_truncation, intron_variant, missense_variant	2	1	0	0	0.22	0.37	ENSMUSG00000053414	16	90386397	90499553
Ifngr2	gwas_metabolic	missense_variant	2	0	0	0	0.06	-0.14	ENSMUSG00000022965	16	91547072	91565169
Pkmyt1	gwas_metabolic	splice_region_variant, feature_elongation, intron_variant, missense_variant	1	1	0	0	0.65	-0.62	ENSMUSG00000023908	17	23726336	23736729
Tsc2	gwas_metabolic	splice_region_variant, feature_truncation, intron_variant, missense_variant, synonymous_variant	2	1	0	0	0.63	0.14	ENSMUSG00000002496	17	24595937	24632629
Bak1	gwas_metabolic	missense_variant, NMD_transcript_variant	1	0	1	0	0.01	-2.9	ENSMUSG00000057789	17	27019810	27029009
Itpr3	gwas_obesity	missense_variant	1	0	1	0	1	1.88	ENSMUSG00000042644	17	27057304	27122223
Umodl1	gwas_metabolic	missense_variant	2	0	0	0	0.01	-1.27	ENSMUSG00000054134	17	30954679	31010708
Ubash3a	gwas_diabetes	missense_variant	2	0	0	0	0.02	-2.2	ENSMUSG00000042345	17	31207873	31242202
Cbs	gwas_metabolic	missense_variant	1	0	0	0	0.49	0.98	ENSMUSG00000024039	17	31612623	31637199
H2-Ab1	gwas_diabetes	missense_variant	8	0	0	0	0.14	-3.26	ENSMUSG00000073421	17	34263209	34269418
H2-Aa	gwas_diabetes	splice_region_variant, missense_variant, intron_variant	6	0	0	0	0	-1.15	ENSMUSG00000036594	17	34282744	34287827
Notch4	gwas_metabolic	missense_variant	1	0	0	0	0.02	-2.4	ENSMUSG00000015468	17	34564268	34588503
Supt3	gwas_metabolic	missense_variant	1	0	0	0	0.33	-1.1	ENSMUSG00000038954	17	44777152	45119290
Cul9	gwas_metabolic	splice_region_variant, non_coding_transcript_exon_variant, non_coding_transcript_variant, synonymous_variant, intron_variant	2	0	0	0	NA	NA	ENSMUSG00000040327	17	46500572	46546388
Lrfn2	gwas_metabolic	missense_variant	1	0	0	0	0.22	-0.86	ENSMUSG00000040490	17	48932379	49097588
Kif6	gwas_metabolic	splice_region_variant, feature_elongation, non_coding_transcript_variant, NMD_transcript_variant, intron_variant	1	1	0	0	NA	NA	ENSMUSG00000023999	17	49615136	49909847
Rftn1	gwas_obesity	splice_region_variant, missense_variant, non_coding_transcript_exon_variant, non_coding_transcript_variant, synonymous_variant, intron_variant	4	0	0	0	0.04	-1.87	ENSMUSG00000039316	17	49992257	50190674
Mtcl1	gwas_metabolic	missense_variant	1	0	1	0	0.34	NA	ENSMUSG00000052105	17	66336982	66449750
Ptprm	gwas_metabolic	splice_region_variant, feature_elongation, intron_variant	0	1	0	1	NA	NA	ENSMUSG00000033278	17	66666848	67354459
Lama1	gwas_diabetes	splice_region_variant, missense_variant, synonymous_variant	9	0	0	0	0.4	-1.83	ENSMUSG00000032796	17	67697265	67822645
Arhgap28	gwas_metabolic	splice_region_variant, feature_elongation, inframe_insertion, NMD_transcript_variant, intron_variant, missense_variant	3	2	1	0	0.3	-1.12	ENSMUSG00000024043	17	67842713	68004120
Dlgap1	gwas_metabolic	splice_region_variant, feature_elongation, intron_variant	0	1	0	0	NA	NA	ENSMUSG00000003279	17	69969073	70821413
Alk	gwas_metabolic	missense_variant, splice_region_variant, intron_variant	8	0	1	0	0	-1.74	ENSMUSG00000055471	17	71869442	72603709
Capn13	gwas_diabetes	splice_region_variant, feature_elongation, inframe_insertion, intron_variant	0	2	0	0	NA	NA	ENSMUSG00000043705	17	73306464	73399296
Xdh	gwas_metabolic	splice_region_variant, feature_truncation, intron_variant, missense_variant	2	1	2	0	0.31	-0.75	ENSMUSG00000024066	17	73883908	73950182
Dhx57	gwas_metabolic	missense_variant	1	0	0	0	0.34	0.05	ENSMUSG00000035051	17	80238304	80290476
Thada	gwas_diabetes	missense_variant	2	0	0	0	0.18	0.3	ENSMUSG00000024251	17	84190056	84466196
Npc1	gwas_obesity	splice_region_variant, missense_variant, synonymous_variant	3	0	0	0	0.69	-0.85	ENSMUSG00000024413	18	12189693	12236400
Snx24	gwas_metabolic	splice_donor_variant	1	0	0	0	NA	NA	ENSMUSG00000024535	18	53245662	53390823
Fbn2	gwas_obesity	splice_region_variant, missense_variant, intron_variant	4	0	0	0	0.03	-2.78	ENSMUSG00000024598	18	58008623	58209926
Ppargc1b	gwas_metabolic	splice_region_variant, feature_elongation, non_coding_transcript_variant, intron_variant	0	1	0	0	NA	NA	ENSMUSG00000033871	18	61298136	61400431
Afap1l1	gwas_metabolic	splice_region_variant, feature_elongation, non_coding_transcript_variant, NMD_transcript_variant, intron_variant, missense_variant	2	1	0	0	0.23	-1.62	ENSMUSG00000033032	18	61730261	61786702
Cep76	gwas_diabetes	splice_region_variant, intron_variant	3	0	0	0	NA	NA	ENSMUSG00000073542	18	67617397	67641336
Ptpn2	gwas_diabetes	splice_region_variant, non_coding_transcript_variant, intron_variant	1	0	0	0	NA	NA	ENSMUSG00000024539	18	67665511	67724595
Tcf4	gwas_obesity	splice_region_variant, feature_elongation, non_coding_transcript_variant, intron_variant	0	1	0	0	NA	NA	ENSMUSG00000053477	18	69344146	69687967
Sall3	gwas_metabolic	missense_variant	2	0	0	0	1	-0.24	ENSMUSG00000024565	18	80966376	80986578
Cd226	gwas_diabetes	splice_region_variant, feature_elongation, intron_variant	0	1	0	0	NA	NA	ENSMUSG00000034028	18	89197431	89270201
Yif1a	gwas_metabolic	splice_region_variant, intron_variant	1	0	0	0	NA	NA	ENSMUSG00000024875	19	5088538	5092879
Psat1	gwas_metabolic	splice_region_variant, non_coding_transcript_variant, intron_variant	1	0	0	0	NA	NA	ENSMUSG00000024640	19	15904678	15947337
Anxa1	gwas_metabolic	splice_region_variant, non_coding_transcript_variant, feature_truncation, intron_variant	2	1	0	0	NA	NA	ENSMUSG00000024659	19	20373428	20390944
Dock8	gwas_metabolic	missense_variant	1	0	0	0	0.85	0.65	ENSMUSG00000052085	19	24999529	25202432
Kcnv2	gwas_metabolic	missense_variant	2	0	0	0	0.01	-1.8	ENSMUSG00000047298	19	27322588	27337179	Tanidd1
Glis3	gwas_diabetes	splice_region_variant, non_coding_transcript_exon_variant, non_coding_transcript_variant, NMD_transcript_variant, intron_variant, missense_variant	4	0	2	0	0	-4.88	ENSMUSG00000052942	19	28258851	28680077	Tanidd1
Kif11	gwas_diabetes	splice_region_variant, missense_variant	1	0	0	0	0.54	0.78	ENSMUSG00000012443	19	37376403	37421859	Tanidd1
Exoc6	gwas_diabetes	splice_region_variant, synonymous_variant, intron_variant	4	0	0	0	NA	NA	ENSMUSG00000053799	19	37550418	37683245	Tanidd1
Plce1	gwas_metabolic	splice_region_variant, feature_elongation, intron_variant, missense_variant	1	1	0	0	1	0.42	ENSMUSG00000024998	19	38481109	38785030	Tanidd1
Sorbs1	gwas_diabetes, gwas_metabolic	splice_region_variant, feature_elongation, intron_variant, missense_variant	4	1	0	0	0	-8.62	ENSMUSG00000025006	19	40295049	40402267	Tanidd1
Slit1	gwas_metabolic	splice_region_variant, feature_elongation, intron_variant, missense_variant	2	1	0	0	0.5	-0.77	ENSMUSG00000025020	19	41600257	41743665	Tanidd1
Pyroxd2	gwas_metabolic	splice_region_variant, missense_variant, intron_variant	7	0	0	0	0.56	-0.37	ENSMUSG00000060224	19	42725858	42752775	Tanidd1
Pkd2l1	gwas_metabolic	splice_region_variant, feature_elongation, non_coding_transcript_variant, intron_variant, missense_variant	3	1	0	0	0.14	-0.8	ENSMUSG00000037578	19	44147637	44192442	Tanidd1
Tcf7l2	gwas_diabetes, gwas_metabolic	missense_variant	1	0	1	0	0.54	-0.46	ENSMUSG00000024985	19	55741810	55933654	Tanidd1
Plekhs1	gwas_metabolic	missense_variant	2	0	0	0	0.16	-4.19	ENSMUSG00000035818	19	56461637	56486729	Tanidd1
Ablim1	gwas_metabolic	splice_region_variant, feature_elongation, non_coding_transcript_variant, intron_variant, missense_variant	4	1	0	0	0.14	-0.57	ENSMUSG00000025085	19	57032733	57314919	Tanidd1
Phf6	syndromic_obesity	splice_region_variant, non_coding_transcript_variant, intron_variant	1	0	0	0	NA	NA	ENSMUSG00000025626	X	52912266	52956943
Gab3	gwas_diabetes	inframe_insertion	0	1	0	0	NA	NA	ENSMUSG00000032750	X	74966843	75085458
