# Supplementary material for: Whole genome sequence analysis of the TALLYHO/Jng mouse
Source: BMC Genomics. 2016 Nov 11;17:907. doi: 10.1186/s12864-016-3245-6 (PMC5106808; doi:10.1186/s12864-016-3245-6)
Supplement: Additional file 6: Table S6. — Private SNP classification. Classification of private TH SNPs by sets of SO terms associated with the SNP. (XLSX 8 kb) [file 12864_2016_3245_MOESM6_ESM.xlsx]

## Sheet: Sheet1
Set of Sequence Ontology (SO) Terms from Variant Effect Predictor	Representative SO Term	Number of variants
missense_variant	missense_variant	153
intergenic_variant	intergenic_variant	47733
5_prime_UTR_variant, splice_region_variant	splice_region_variant	2
splice_region_variant, synonymous_variant	splice_region_variant	3
stop_lost	stop_lost	1
non_coding_transcript_exon_variant, non_coding_transcript_variant	non_coding_transcript_variant	163
3_prime_UTR_variant	3_prime_UTR_variant	246
NMD_transcript_variant, intron_variant	intron_variant	59
downstream_gene_variant	downstream_gene_variant	3535
intron_variant	intron_variant	18737
non_coding_transcript_variant, splice_acceptor_variant	non_coding_transcript_variant	1
intron_variant, splice_region_variant	splice_region_variant	32
missense_variant, splice_region_variant	missense_variant	1
stop_retained_variant	synonymous_variant	2
upstream_gene_variant	upstream_gene_variant	3481
5_prime_UTR_variant	5_prime_UTR_variant	60
initiator_codon_variant	initiator_codon_variant	1
intron_variant, non_coding_transcript_variant	non_coding_transcript_variant	2387
non_coding_transcript_exon_variant, non_coding_transcript_variant, splice_region_variant	non_coding_transcript_variant	1
splice_donor_variant	splice_donor_variant	1
synonymous_variant	synonymous_variant	193
Multiple classification sets (different transcripts):		22107
		frameshift_variant	0
		inframe_deletion	0
		inframe_insertion	0
		missense_variant	204
		stop_gained	4
		stop_lost	0
		initiator_codon_variant	0
		splice_region_variant	72
		splice_acceptor_variant	1
		splice_donor_variant	5
