# Supplementary material for: Whole genome sequence analysis of the TALLYHO/Jng mouse
Source: BMC Genomics. 2016 Nov 11;17:907. doi: 10.1186/s12864-016-3245-6 (PMC5106808; doi:10.1186/s12864-016-3245-6)
Supplement: Additional file 7: Table S7. — Private indel classification. Classification of private TH indels by sets of SO terms associated with the indel. (XLSX 8 kb) [file 12864_2016_3245_MOESM7_ESM.xlsx]

## Sheet: private_indels_classification.t
Set of Sequence Ontology (SO) Terms from Variant Effect Predictor	Representative SO Term	Number of variants
intergenic_variant	intergenic_variant	73043
mature_miRNA_variant	mature_miRNA_variant	6
frameshift_variant	frameshift_variant	10
non_coding_transcript_exon_variant, non_coding_transcript_variant	non_coding_transcript_variant	188
non_coding_transcript_variant, splice_region_variant	non_coding_transcript_variant	1
3_prime_UTR_variant	3_prime_UTR_variant	305
NMD_transcript_variant, intron_variant	intron_variant	105
intron_variant, splice_donor_variant	splice_donor_variant	1
downstream_gene_variant	downstream_gene_variant	6399
intron_variant	intron_variant	26811
intron_variant, splice_region_variant	splice_region_variant	27
frameshift_variant, splice_region_variant	frameshift_variant	1
upstream_gene_variant	upstream_gene_variant	6626
5_prime_UTR_variant	5_prime_UTR_variant	19
non_coding_transcript_variant, splice_donor_variant	non_coding_transcript_variant	1
intron_variant, non_coding_transcript_variant	non_coding_transcript_variant	4451
inframe_deletion	inframe_deletion	2
intron_variant, non_coding_transcript_variant, splice_region_variant	non_coding_transcript_variant	10
inframe_insertion	inframe_insertion	2
intron_variant, splice_acceptor_variant	splice_acceptor_variant	1
Multiple classification sets (different transcripts):		45711
		frameshift_variant	31
		inframe_deletion	11
		inframe_insertion	13
		missense_variant	0
		stop_gained	0
		stop_lost	0
		initiator_codon_variant	0
		splice_region_variant	94
		splice_acceptor_variant	17
		splice_donor_variant	11
