# Supplementary material for: Whole genome sequence analysis of the TALLYHO/Jng mouse
Source: BMC Genomics. 2016 Nov 11;17:907. doi: 10.1186/s12864-016-3245-6 (PMC5106808; doi:10.1186/s12864-016-3245-6)
Supplement: Additional file 8: Table S8. — Genes with pathogenic private SNPs. List of genes with pathogenic private SNPs, with SIFT scores and SO terms for the corresponding SNP. (XLSX 64 kb) [file 12864_2016_3245_MOESM8_ESM.xlsx]

## Sheet: SupplementaryTable6_pathogenic_
Gene	Chromosome	Variant Types	Number of private snps	Minimum SIFT score for private SNPs	Minimum PROVEAN score for private SNPs	Chromosome	Start	End
Tmem70	1	missense_variant	2	0.05	-2.28	1	16665207	16678275
Tmem206	1	missense_variant	1	1	0.41	1	191325912	191350914
Wdr64	1	splice_region_variant,intron_variant	1	N/A	NA	1	175698593	175815734
Slamf9	1	missense_variant	2	0.09	-3.02	1	172475358	172478575
Lad1	1	splice_region_variant,non_coding_transcript_variant,intron_variant	1	N/A	NA	1	135818598	135833342
Enah	1	missense_variant	5	0.22	-0.82	1	181904445	182019980
Kif14	1	missense_variant	2	0.1	-1.66	1	136466343	136531511
Col5a2	1	splice_region_variant,intron_variant	1	N/A	NA	1	45374321	45503282
Spag16	1	missense_variant	1	0.17	-0.78	1	69826970	70725132
Ifi203	1	missense_variant	5	0.07	0.1	1	173920407	173942672
Fcrl6	1	missense_variant	2	0.23	0.17	1	172596640	172602551
Psen2	1	splice_region_variant,5_prime_UTR_variant	1	N/A	NA	1	180227004	180263438
Disp1	1	missense_variant	4	0.34	-0.04	1	183086264	183221529
Nvl	1	missense_variant	1	0.91	-1.08	1	181093423	181144157
Ddx59	1	missense_variant	2	0.09	-1.55	1	136415271	136440158
Sphkap	1	missense_variant	2	0.03	-0.19	1	83254139	83408200
Kif21b	1	missense_variant,NMD_transcript_variant	2	0.8	-0.78	1	136131389	136177998
A230020J21Rik	1	missense_variant	1	N/A	-1.5	1	191025350	191026186
Aim2	1	splice_region_variant,5_prime_UTR_variant,non_coding_transcript_exon_variant,non_coding_transcript_variant	2	N/A	NA	1	173350879	173466040
Ush2a	1	missense_variant	4	0.01	-2.38	1	188262023	188965041
Atp1a2	1	splice_region_variant,missense_variant,non_coding_transcript_variant,intron_variant	4	0.31	-0.38	1	172271709	172298064
Mroh3	1	splice_region_variant,missense_variant,synonymous_variant	3	0.06	-0.85	1	136181474	136207097
Actr5	2	splice_region_variant,missense_variant,non_coding_transcript_exon_variant,non_coding_transcript_variant	2	0.24	-0.03	2	158624888	158639211
Ehmt1	2	missense_variant	6	0.03	-2.67	2	24790769	24919609
Myh7b	2	splice_region_variant,intron_variant	2	N/A	NA	2	155611212	155634307
Ppip5k1	2	missense_variant,NMD_transcript_variant	6	0	-8	2	121310561	121355396
Cd40	2	missense_variant,NMD_transcript_variant	4	0.07	-3.39	2	165055627	165072948
Wdr38	2	missense_variant,NMD_transcript_variant	2	0	-4.22	2	38997476	39006168
Kcnb1	2	splice_region_variant,intron_variant	1	N/A	NA	2	167103378	167190155
Ncoa3	2	missense_variant	2	0.49	-1.05	2	165992636	166073242
Wt1	2	missense_variant	6	0.01	-1.95	2	105126529	105173616
Olfr342	2	missense_variant	1	0	-5.42	2	36527414	36528352
Ninl	2	missense_variant	1	0.06	0.71	2	150934519	151039382
Sulf2	2	splice_region_variant,non_coding_transcript_variant,intron_variant	1	N/A	NA	2	166073089	166155663
Crb2	2	splice_region_variant,non_coding_transcript_variant,intron_variant	2	N/A	NA	2	37776249	37799103
Olfr366	2	missense_variant	1	0	-2.76	2	37219491	37220420
Olfr368	2	missense_variant	1	0.33	0.66	2	37331749	37332732
Lrp1b	2	splice_region_variant,missense_variant,non_coding_transcript_variant,synonymous_variant,intron_variant	13	0	-6.4	2	40595248	42653598
Olfr364-ps1	2	missense_variant	1	0.05	0.47	2	37146214	37147137
Pxmp4	2	splice_region_variant,intron_variant	2	N/A	NA	2	154585758	154603708
Lhx2	2	missense_variant,NMD_transcript_variant	4	0.06	-2.58	2	38339281	38369733
Epb4.1l1	2	missense_variant	7	0	-1.1	2	156420909	156543214
Mkks	2	missense_variant	2	0.51	-0.72	2	136873780	136891389
Bpifb2	2	splice_region_variant,intron_variant	1	N/A	NA	2	153875045	153895270
Arhgap15	2	splice_region_variant,intron_variant	1	N/A	NA	2	43748824	44395953
Fam65c	2	missense_variant	1	0.56	-0.98	2	167980164	168010618
Sun5	2	missense_variant	1	0.58	-1.72	2	153856188	153871084
Ptgis	2	splice_region_variant,intron_variant	2	N/A	NA	2	167191805	167240604
Rcn1	2	missense_variant	1	0.1	-1.6	2	105386291	105399319
Trp53rk	2	missense_variant	1	N/A	-0.28	2	166792531	166799505
Bpifa5	2	missense_variant	1	0.29	-0.09	2	154162607	154168450
Olfr996	2	missense_variant	1	0	-5.96	2	85579241	85580185
Cd101	3	missense_variant	2	0.12	-2.85	3	100993530	101029556
Ndst4	3	missense_variant	2	0.51	-0.58	3	125404094	125724986
Ank2	3	splice_region_variant,missense_variant,intron_variant	20	N/A	1.1	3	126921606	127499259
Lrba	3	missense_variant	1	0.03	-3.31	3	86224690	86782693
Fat4	3	missense_variant	1	0.12	0.55	3	38886940	39011985
Ccdc144b	3	splice_region_variant,missense_variant,splice_donor_variant,intron_variant	5	0.72	-1.94	3	36007247	36053547
Gm11548	3	splice_region_variant,non_coding_transcript_exon_variant,non_coding_transcript_variant	1	N/A	NA	3	36499804	36506809
Rapgef2	3	missense_variant	2	1	-0.54	3	79062516	79181340
Prss48	3	splice_region_variant,missense_variant,intron_variant	2	0.46	0.2	3	85993810	86002491
SEMA6C	3	missense_variant	1	0.35	-1.72	3	95160457	95174024
Fcrl5	3	missense_variant	2	0	-4.36	3	87435885	87457836
Igsf10	3	missense_variant	2	0.18	-0.98	3	59316735	59344256
Sema6c	3	splice_region_variant,missense_variant,non_coding_transcript_variant,intron_variant	7	0.28	-1.72	3	95160457	95174024
Rprd2	3	missense_variant	2	0.04	-0.79	3	95759873	95818953
Odf2l	3	missense_variant	4	0.01	-1.86	3	145118589	145153915
Camk2d	3	non_coding_transcript_variant,splice_donor_variant	1	N/A	NA	3	126596302	126844913
Dennd2c	3	missense_variant	2	0.06	-4.36	3	103102604	103169769
Vps45	3	missense_variant	1	0.01	-3.57	3	95999832	96058466
Musk	4	missense_variant	14	0	-3.32	4	58285960	58374303
Rsc1a1	4	missense_variant	1	0.01	-3.77	4	141683851	141685599
Cyp4x1	4	missense_variant	2	0.13	-2.64	4	115106323	115134281
Unc13b	4	missense_variant	4	0.09	-0.81	4	43058953	43264871
Tyrp1	4	splice_region_variant,missense_variant,intron_variant	3	0.2	-0.5	4	80834123	80851719
Fhad1	4	missense_variant	2	0.31	-0.13	4	141890438	142015082
Oma1	4	splice_region_variant,non_coding_transcript_variant,intron_variant	2	N/A	NA	4	103313812	103371868
Gm26615	4	non_coding_transcript_variant,splice_acceptor_variant	1	N/A	NA	4	133085474	133089146
Slc25a34	4	missense_variant	1	0.11	-0.4	4	141618824	141623821
Gm13053	4	splice_region_variant,non_coding_transcript_variant,intron_variant	1	N/A	NA	4	142042912	142048578
Ptprf	4	missense_variant	1	0.13	-1.65	4	118208213	118291405
Akap2	4	missense_variant	13	0.02	-1.35	4	57717657	57896984
Ctrc	4	missense_variant	2	0.18	-1.32	4	141814962	141846359
B230104I21Rik	4	missense_variant	1	N/A	-10	4	154336127	154349918
Palm2Akap2	4	missense_variant	2	0.01	NA	4	57568179	57896982
Cnksr1	4	missense_variant	1	0	-3.54	4	134228041	134238399
Olfr1330	4	missense_variant	1	0.03	-1.45	4	118893085	118894032
Olfr1337	4	missense_variant	1	0.3	0.75	4	118781636	118782583
Gm12720	4	splice_region_variant,non_coding_transcript_exon_variant,non_coding_transcript_variant	1	N/A	NA	4	103538845	103550682
Skint8	4	splice_acceptor_variant	2	N/A	NA	4	111919392	111950358
Szt2	4	missense_variant,NMD_transcript_variant	6	0.04	-2.9	4	118362743	118409273
Skint1	4	missense_variant	4	0.07	-1.97	4	112006269	112029538
Gm12718	4	splice_region_variant,non_coding_transcript_variant,intron_variant	1	N/A	NA	4	103382500	103492040
Plekhm2	4	missense_variant	2	0.2	-1.17	4	141625734	141664899
Atp13a2	4	splice_region_variant,non_coding_transcript_variant,intron_variant	4	N/A	NA	4	140986873	141007330
Hyi	4	missense_variant,NMD_transcript_variant	2	0.74	NA	4	118359999	118362744
Spata21	4	splice_region_variant,non_coding_transcript_variant,intron_variant	2	N/A	NA	4	141088333	141112760
Pdzk1ip1	4	missense_variant	1	N/A	-0.01	4	115088708	115093899
Ddi2	4	missense_variant	1	0.01	NA	4	141677549	141723419
Cyp4a29	4	splice_donor_variant	1	N/A	NA	4	115242084	115254557
Mpdz	4	splice_region_variant,missense_variant	2	0.7	-1.4	4	81278500	81442815
Spen	4	missense_variant	4	N/A	-0.8	4	141467890	141538597
Crocc	4	splice_region_variant,missense_variant,synonymous_variant	18	0.04	-0.88	4	141016637	141060550
Skint10	4	missense_variant	1	N/A	-1.5	4	112711147	112774866
Cnr1	4	splice_region_variant,5_prime_UTR_variant	2	N/A	NA	4	33924593	33948831
Trrap	5	splice_region_variant,missense_variant,non_coding_transcript_variant,intron_variant	9	0.27	-1.02	5	144768092	144859778
Alkbh2	5	missense_variant	2	0.59	-0.27	5	114123926	114128218
Arap2	5	missense_variant	1	0.12	-1.34	5	62602445	62766198
Foxn4	5	missense_variant	2	0.02	-4.22	5	114254164	114273807
Cd38	5	missense_variant	1	0.1	-0.52	5	43868809	43912375
Tmem132c	5	stop_gained	1	N/A	NA	5	127241808	127565793
Pf4	5	missense_variant	1	0.01	-1.88	5	90772435	90773381
Zfp804b	5	missense_variant	1	0.24	2.06	5	6769030	6876523
Kpna7	5	missense_variant	3	0.01	-0.35	5	144983519	145084030
Ugt2b35	5	missense_variant	1	0.03	-5.75	5	87000860	87011674
4930431F12Rik	5	missense_variant	1	N/A	-3.89	5	44966583	44967867
Fras1	5	missense_variant	4	0	-4.68	5	96373955	96784728
Cxcl3	5	missense_variant	1	0.03	1.07	5	90786103	90788086
Il17ra	6	missense_variant	1	0.4	-0.46	6	120463197	120483727
Cecr5	6	missense_variant	1	0.04	-1.85	6	120509494	120531319
Ret	6	missense_variant	2	0	-3.05	6	118151748	118197744
Fkbp4	6	missense_variant,NMD_transcript_variant	4	0.13	-1.87	6	128429735	128438677
Cacna1c	6	splice_region_variant,missense_variant,non_coding_transcript_exon_variant,non_coding_transcript_variant,synonymous_variant	37	0.43	-2.93	6	118587240	119196418
Tacr1	6	missense_variant	1	0.61	-1.97	6	82402475	82560103
Calcr	6	missense_variant	6	0.78	0.1	6	3685677	3764713
Ptprz1	6	missense_variant	2	0.24	-1.13	6	22875502	23052916
Kdm5a	6	missense_variant	2	0.14	-0.46	6	120364099	120444574
Rpl28-ps4	6	missense_variant	2	0	-0.09	6	117213656	117214048
Ccdc77	6	stop_gained	2	N/A	NA	6	120324323	120364374
Olfr642	7	missense_variant	1	0	-5.01	7	104049408	104050352
Srcap	7	missense_variant,NMD_transcript_variant	4	N/A	NA	7	127511983	127567054
Rdh13	7	splice_region_variant,intron_variant	1	N/A	NA	7	4424770	4445649
Cd19	7	missense_variant	1	0.46	-4.27	7	126408450	126414870
Gdpd3	7	missense_variant	1	0.07	-0.81	7	126766414	126775643
Abca14	7	splice_region_variant,intron_variant	1	N/A	NA	7	120203961	120325352
Abca15	7	splice_region_variant,missense_variant,non_coding_transcript_variant,intron_variant	5	0.05	-1.83	7	120328684	120407687
Zim1	7	missense_variant	2	0.07	-1.66	7	6675443	6696450
Asphd1	7	missense_variant	1	1	0.23	7	126945567	126949582
Prss36	7	missense_variant	2	0.3	-1.6	7	127932638	127946725
Ppp1r12c	7	splice_region_variant,missense_variant,non_coding_transcript_variant,intron_variant	5	0.02	-2.45	7	4481520	4501680
C230052I12Rik	7	missense_variant	2	0.06	-1.4	7	35392275	35396817
Zfp667	7	missense_variant	3	0.7	0.28	7	6286579	6307883
Eps8l1	7	missense_variant	3	0.59	0.45	7	4460674	4479404
Lat	7	splice_region_variant,missense_variant,intron_variant	2	1	2.18	7	126363832	126369543
Spn	7	missense_variant,NMD_transcript_variant	2	0.93	-0.49	7	127132232	127137823
Itgal	7	missense_variant	15	0.15	-2.25	7	127296260	127335137
Zfp583	7	missense_variant	3	0.36	1.82	7	6315660	6331285
Sez6l2	7	splice_region_variant,missense_variant,non_coding_transcript_variant,intron_variant	10	0.22	-0.14	7	126950563	126970606
Adamtsl3	7	missense_variant	1	0.19	-1.72	7	82335694	82614450
Zfp688	7	missense_variant	2	0.2	-3.25	7	127418967	127422068
Frem3	8	missense_variant	3	0.03	-2.16	8	80611080	80695356
Pex11g	8	missense_variant	3	0	-3.88	8	3457105	3467680
Zfp827	8	missense_variant	3	0.39	-1.11	8	79028437	79193766
4932443I19Rik	8	missense_variant	1	0.02	-3.7	8	13705889	13743066
Tex15	8	missense_variant	1	0.32	-1.32	8	33516738	33585582
Gas6	8	missense_variant	1	0.7	0.97	8	13465374	13494535
Champ1	8	missense_variant	2	0.14	-0.3	8	13869641	13881639
Pnpla6	8	missense_variant	2	0	-2.85	8	3515384	3544266
Tmco3	8	missense_variant	1	0.26	1.42	8	13288013	13322924
Cdh8	8	missense_variant,NMD_transcript_variant	6	0.27	0.34	8	99024471	99416471
4930505O20Rik	8	splice_region_variant,non_coding_transcript_variant,intron_variant	1	N/A	NA	8	80511842	80514473
Col4a1	8	splice_region_variant,missense_variant,intron_variant	2	N/A	-2.8	8	11198423	11312826
Col4a2	8	splice_region_variant,intron_variant	1	N/A	NA	8	11312805	11449287
A330008L17Rik	8	splice_region_variant,missense_variant	1	N/A	-6	8	99416642	99733438
Neto2	8	missense_variant	1	0.97	0.24	8	85636588	85690973
Ttc29	8	missense_variant	2	0.01	-1.7	8	78213297	78394326
Trim61	8	missense_variant	1	0.4	-0.2	8	65012976	65037336
Otud4	8	missense_variant	3	0.04	-4.83	8	79639618	79677724
Uaca	9	missense_variant	1	0	-1.57	9	60794548	60880370
Sacm1l	9	splice_region_variant,intron_variant	1	N/A	NA	9	123529882	123592598
Zkscan7	9	missense_variant	1	0.1	-1.98	9	122888471	122896124
Lyzl4os	9	splice_region_variant,non_coding_transcript_variant,intron_variant	2	N/A	NA	9	121586997	121614255
Tlr9	9	missense_variant	1	0.12	-0.54	9	106222598	106226883
Plscr1	9	splice_donor_variant	1	N/A	NA	9	92249750	92272278
Dpp8	9	missense_variant	2	0.19	-0.82	9	65032458	65082650
Gpr83	9	splice_region_variant,non_coding_transcript_variant,intron_variant	9	N/A	NA	9	14860210	14870789
Glb1l2	9	splice_region_variant,intron_variant	4	N/A	NA	9	26763044	26806468
Hhatl	9	missense_variant	2	0.59	-0.6	9	121784016	121792507
Cspg4	9	missense_variant	1	0.02	-0.13	9	56865104	56899870
Olfr24	9	missense_variant	1	0.03	-1.71	9	18754656	18755709
Trappc4	9	missense_variant	1	0.16	-1.4	9	44403761	44407548
Hcn4	9	missense_variant	1	0.24	-0.54	9	58823512	58860955
Fam198a	9	splice_region_variant,missense_variant,intron_variant	3	0.15	-1.62	9	121950988	121980208
Zfp445	9	missense_variant	1	0.81	1.36	9	122851914	122862128
Col18a1	10	missense_variant	2	0.13	-0.66	10	77052178	77166548
Rfx6	10	splice_region_variant,intron_variant	2	N/A	NA	10	51677756	51730429
Aire	10	missense_variant,NMD_transcript_variant	20	0.1	-1.96	10	78030022	78043610
Trpm2	10	splice_region_variant,non_coding_transcript_variant,intron_variant	2	N/A	NA	10	77907722	77970563
4933411G06Rik	10	missense_variant	1	1	0.84	10	51756173	51757194
Gprc6a	10	missense_variant	1	0.01	-5.86	10	51614823	51631458
Gm10787	10	missense_variant	1	N/A	-6	10	77011995	77022214
Lama4	10	missense_variant	1	0.04	-3.57	10	38965515	39110188
Slc1a6	10	missense_variant	1	0.15	-3.21	10	78780496	78814825
Ahi1	10	splice_region_variant,intron_variant	1	N/A	NA	10	20952547	21080428
Afmid	11	missense_variant	2	0.04	-0.45	11	117825924	117839908
Hoxb8	11	missense_variant	2	0.05	-0.67	11	96281905	96285315
Eml6	11	missense_variant	1	0.13	-3.81	11	29743048	30026033
Sptbn1	11	splice_region_variant,intron_variant	4	N/A	NA	11	30099395	30268175
Pkd1l1	11	splice_region_variant,missense_variant,non_coding_transcript_variant,intron_variant	5	0.91	-0.82	11	8826708	8973266
Adam11	11	missense_variant	2	0.22	0.17	11	102761439	102780262
Tmc8	11	missense_variant	4	0.04	-0.76	11	117782076	117793110
Smurf2	11	splice_region_variant,non_coding_transcript_exon_variant,non_coding_transcript_variant,synonymous_variant	4	N/A	NA	11	106820066	106920715
Fstl4	11	splice_region_variant,intron_variant	1	N/A	NA	11	52764634	53188538
Abca13	11	missense_variant	1	0.24	-0.62	11	9191942	9684259
Sec14l1	11	splice_region_variant,non_coding_transcript_variant,intron_variant	4	N/A	NA	11	117115168	117159268
Sec14l2	11	splice_region_variant,non_coding_transcript_variant,intron_variant	2	N/A	NA	11	4097039	4123415
Asgr2	11	missense_variant	3	0.04	-0.84	11	70092644	70106187
Brca1	11	missense_variant	4	0.02	-3.31	11	101488764	101551955
Atad5	11	missense_variant	10	0.06	-1.68	11	80089400	80135794
Asic2	11	splice_region_variant,intron_variant	2	N/A	NA	11	80880169	81968457
Cep112	11	missense_variant	1	0.54	-0.22	11	108425192	108860615
Sp2	11	splice_region_variant,intron_variant	4	N/A	NA	11	96953340	96982959
Tac4	11	missense_variant	1	0.15	-1.36	11	95261529	95269265
Nf2	11	stop_gained	1	N/A	NA	11	4765845	4849536
Krt33b	11	splice_region_variant,intron_variant	1	N/A	NA	11	100023634	100029868
Ascc2	11	missense_variant	2	0.13	-3.23	11	4637747	4685699
Pecam1	11	missense_variant	6	0.34	-0.54	11	106654217	106750628
Sun3	11	splice_region_variant,intron_variant	2	N/A	NA	11	9016054	9048991
Tha1	11	missense_variant	1	0.03	-2.33	11	117867952	117873481
Myh8	11	missense_variant	1	1	0.53	11	67277124	67308634
Myh4	11	splice_region_variant,intron_variant	2	N/A	NA	11	67238029	67260446
Spred2	11	splice_region_variant,missense_variant,intron_variant	3	0.05	-0.94	11	19924375	20024026
Sept9	11	splice_region_variant,missense_variant,non_coding_transcript_variant,intron_variant	15	0.29	-0.24	11	117199661	117362325
Gm11978	11	splice_region_variant,non_coding_transcript_exon_variant,non_coding_transcript_variant	1	N/A	NA	11	6650148	6660233
Spag5	11	missense_variant	1	0.03	-2.01	11	78301529	78322457
Vsx2	12	missense_variant	2	0	-3.97	12	84569762	84595457
Ltbp2	12	splice_region_variant,missense_variant,non_coding_transcript_exon_variant,non_coding_transcript_variant,synonymous_variant	7	0.12	0.32	12	84783212	84876532
Laptm4a	12	initiator_codon_variant	1	0	NA	12	8921664	8938742
Gm17193	12	splice_region_variant,non_coding_transcript_variant,intron_variant	1	N/A	NA	12	84922542	84923512
Arel1	12	splice_region_variant,NMD_transcript_variant,intron_variant	4	N/A	NA	12	84918148	84970900
Arsk	13	stop_lost	1	N/A	NA	13	76060422	76098660
Zfp759	13	missense_variant	2	0.07	-0.92	13	67128228	67141787
Depdc1b	13	missense_variant,NMD_transcript_variant	3	0	-5.62	13	108316332	108407782
Serpinb6d	13	splice_region_variant,intron_variant	1	N/A	NA	13	33661405	33671581
4833420G17Rik	13	missense_variant	1	0.55	-0.6	13	119462759	119486117
Ccdc66	14	splice_region_variant,intron_variant	1	N/A	NA	14	27482412	27508460
Gja3	14	missense_variant	1	0.06	-1.66	14	57035608	57058030
Gjb6	14	splice_region_variant,intron_variant	2	N/A	NA	14	57123303	57133611
Cdca2	14	missense_variant,NMD_transcript_variant	1	N/A	1.32	14	67676331	67715841
Nuggc	14	missense_variant	2	0.07	-1.37	14	65598546	65648531
Stab1	14	splice_region_variant,non_coding_transcript_variant,intron_variant	3	N/A	NA	14	31139013	31168641
Klhl1	14	splice_region_variant,intron_variant	1	N/A	NA	14	96105259	96519102
Nefm	14	missense_variant	1	0.68	-0.96	14	68082590	68124846
Adra1a	14	missense_variant	4	1	0	14	66635251	66733462
Scel	14	missense_variant	1	0.09	-3	14	103513341	103613346
Gulo	14	missense_variant	1	0.04	-3.1	14	65986787	66009210
Sorbs3	14	splice_region_variant,intron_variant	1	N/A	NA	14	70180468	70207637
Gm26908	14	non_coding_transcript_variant,splice_donor_variant	1	N/A	NA	14	70205324	70217659
Trac	14	missense_variant	1	0.07	NA	14	54220521	54223097
Pdlim2	14	missense_variant	3	0.67	-1.88	14	70164218	70177681
Fndc3a	14	missense_variant	2	0.16	-0.3	14	72537946	72710003
Htr2a	14	missense_variant	1	0.01	-0.88	14	74640840	74706859
Galnt15	14	missense_variant	1	0.08	-0.68	14	32028989	32062197
Erc2	14	splice_region_variant,intron_variant	1	N/A	NA	14	27622442	28478537
Gm16835	14	splice_region_variant,non_coding_transcript_variant,intron_variant	1	N/A	NA	14	119098965	119115074
Adam7	14	missense_variant	1	0	-2.86	14	68497336	68533689
Dock5	14	splice_region_variant,intron_variant	1	N/A	NA	14	67751928	67933572
Pcdh8	14	missense_variant	1	0.17	-0.78	14	79766772	79771312
3425401B19Rik	14	missense_variant	1	1	-0.44	14	32659119	32685272
Ogdhl	14	missense_variant	1	0.27	-0.22	14	32322019	32347820
Hhla1	15	missense_variant	2	0.69	-0.11	15	65922443	65976804
Wdr70	15	missense_variant	1	0.24	-1.14	15	7873055	8099209
Osmr	15	missense_variant	2	0.39	-0.28	15	6813577	6874969
Tg	15	missense_variant	1	0.06	-1.17	15	66670753	66850721
Rictor	15	missense_variant	2	0.54	-0.64	15	6708381	6800398
Pdzd2	15	missense_variant	1	0.64	-0.66	15	12359711	12739924
Mtmr12	15	splice_region_variant,missense_variant,non_coding_transcript_variant,NMD_transcript_variant,intron_variant	6	0.09	-2.66	15	12205028	12272240
Nup155	15	missense_variant	1	0.19	0.36	15	8109313	8159857
Dab2	15	missense_variant	6	0.19	-0.6	15	6299788	6440712
Phf20l1	15	missense_variant	3	0.11	-0.63	15	66577572	66645255
Celsr1	15	missense_variant	1	0.44	-0.24	15	85898758	86033777
Ghr	15	missense_variant	5	0.04	-3.22	15	3317760	3583492
2410089E03Rik	15	missense_variant	1	0.26	-0.34	15	8169106	8271158
Bai1	15	missense_variant,NMD_transcript_variant	3	0.52	-0.15	15	74516195	74589465
Sema5a	15	missense_variant	1	0	-3.7	15	32244813	32696341
Elfn2	15	missense_variant	1	0.03	-2.52	15	78670022	78718113
Myo10	15	splice_region_variant,intron_variant	2	N/A	NA	15	25622525	25813673
Itsn1	16	missense_variant	9	0	-1.41	16	91729281	91920597
Prkdc	16	missense_variant	1	0.33	-1.01	16	15637866	15842235
Sim2	16	missense_variant	1	0.29	-1.33	16	94085260	94127032
Hlcs	16	splice_region_variant,missense_variant,synonymous_variant,intron_variant	8	0.29	-0.29	16	94129195	94313563
Fetub	16	missense_variant	4	0	-6.33	16	22918382	22939766
Cmss1	16	missense_variant	1	0.27	-0.81	16	57302199	57606825
Scaf4	16	missense_variant	2	N/A	-1.38	16	90228957	90284425
Dgkg	16	missense_variant,NMD_transcript_variant	2	0.04	-0.64	16	22468461	22657221
Masp1	16	splice_region_variant,intron_variant	1	N/A	NA	16	23451785	23520590
Bcl6	16	missense_variant	1	1	-0.04	16	23965052	23988852
Rtp2	16	missense_variant	1	0.11	-0.3	16	23925548	23930787
Ifnar1	16	splice_region_variant,missense_variant,NMD_transcript_variant,intron_variant	7	0.06	0.47	16	91485238	91507441
Ifnar2	16	missense_variant	1	0.04	-0.35	16	91372783	91405589
Spidr	16	missense_variant	2	0.01	-2.84	16	15889227	16146851
Mdc1	17	splice_region_variant,missense_variant,intron_variant	4	0.15	-3.72	17	35841515	35859670
Zfp952	17	missense_variant	2	0.29	-1.44	17	32993129	33005457
Ddx39b	17	splice_region_variant,non_coding_transcript_variant,intron_variant	1	N/A	NA	17	35241746	35253707
H2-DMa	17	missense_variant	1	0.07	-1.46	17	34135182	34139101
Gm15821	17	missense_variant	1	N/A	-6	17	34211312	34214459
Dxo	17	missense_variant,NMD_transcript_variant	1	0	-0.09	17	34837019	34839233
Sik1	17	missense_variant	1	0.52	-0.78	17	31844248	31855792
Treml2	17	missense_variant	2	0	-1.28	17	48300038	48312534
C2	17	missense_variant	3	0.18	-0.38	17	34862604	34898265
Vars	17	splice_region_variant,non_coding_transcript_variant,intron_variant	3	N/A	NA	17	35000987	35016322
Ptk7	17	missense_variant	1	0.79	-1.42	17	46564451	46629504
Cyp4f40	17	missense_variant	2	0.06	-2.96	17	32659410	32676687
Ly6g6f	17	missense_variant	1	0.11	-5.73	17	35080480	35085610
Vwa7	17	missense_variant	2	0.16	0.16	17	35016579	35026741
Nfya	17	missense_variant	1	0.01	1.1	17	48386885	48409906
Adamts10	17	missense_variant,NMD_transcript_variant	7	0	-3.89	17	33524204	33553782
Rrp1b	17	missense_variant,NMD_transcript_variant	1	0	3.48	17	32036100	32062865
Xdh	17	splice_region_variant,missense_variant,intron_variant	2	0.31	-0.75	17	73883908	73950182
Mog	17	missense_variant	2	0.08	-1.98	17	37010743	37023398
Hsf2bp	17	missense_variant	1	0.38	-0.11	17	31944769	32034508
Nrm	17	stop_gained	1	N/A	NA	17	35861318	35865402
Zfp799	17	missense_variant	1	1	1.34	17	32815455	32822200
Arid1b	17	missense_variant	3	N/A	-2.22	17	4994332	5347656
Tnxb	17	missense_variant	7	0	-5.63	17	34670535	34719815
Clip4	17	missense_variant	1	0.75	0.34	17	71781947	71858351
Tap1	17	missense_variant	6	0.01	-3.75	17	34187553	34197225
Rxrb	17	missense_variant	1	0	-0.06	17	34031812	34038393
H2-M5	17	missense_variant	3	0.04	0.04	17	36984061	36989537
Bag6	17	missense_variant	6	0.21	-1.74	17	35135178	35147322
Atf6b	17	missense_variant	2	0.43	-0.01	17	34647146	34655074
Gpr111	17	missense_variant	1	0.69	0.09	17	42708936	42742179
Ndufv3	17	missense_variant	1	0.45	-1.27	17	31520115	31531326
Crim1	17	missense_variant	3	0.03	-2.04	17	78200248	78376592
Itpr3	17	missense_variant	1	1	1.88	17	27057304	27122223
Alk	17	missense_variant	1	0.12	-1.74	17	71869442	72603709
Wdr4	17	missense_variant	3	0.1	-0.32	17	31494323	31519974
Birc6	17	missense_variant	8	0.42	-2.65	17	74528295	74703356
Mtcl1	17	missense_variant	2	0.34	NA	17	66336982	66449750
Gm9573	17	missense_variant	1	N/A	-0.28	17	35617923	35626637
Arhgap28	17	missense_variant	1	0.3	-1.12	17	67842713	68004120
H2-Q2	17	missense_variant	3	0.01	-8.65	17	35342242	35346762
Egfl8	17	splice_donor_variant	1	N/A	NA	17	34613349	34615971
Myo1f	17	splice_region_variant,NMD_transcript_variant,intron_variant	1	N/A	NA	17	33555719	33607764
Haghl	17	missense_variant	4	0.52	-0.08	17	25779843	25785673
Bak1	17	missense_variant,NMD_transcript_variant	3	0.01	-2.9	17	27019810	27029009
Trim31	17	missense_variant	1	0.63	0.09	17	36898118	36910214
H2-DMb1	17	splice_region_variant,intron_variant	1	N/A	NA	17	34153072	34160230
Trem3	17	missense_variant	1	0	-1.4	17	48247777	48258841
Gm16181	17	splice_region_variant,intron_variant	1	N/A	NA	17	35220834	35224134
Cdc23	18	splice_region_variant,missense_variant,non_coding_transcript_variant,intron_variant	6	0.34	-0.99	18	34630951	34651735
Srfbp1	18	missense_variant	2	0.22	-0.66	18	52465693	52490738
Cd14	18	missense_variant	2	0.06	-1.32	18	36725074	36726736
Sra1	18	missense_variant	1	0.41	NA	18	36666681	36679366
Gfra3	18	missense_variant	2	0.16	-1.03	18	34689903	34720387
Alpk2	18	missense_variant	1	0.58	-0.59	18	65265529	65393888
Epb4.1l4a	18	splice_region_variant,intron_variant	2	N/A	NA	18	33796327	34007206
Ankhd1	18	splice_region_variant,NMD_transcript_variant,intron_variant	4	N/A	NA	18	36559987	36665917
Hspa9	18	splice_region_variant,missense_variant,intron_variant	2	0.4	0.38	18	34937414	34954357
Nrg2	18	missense_variant	3	0	-4.15	18	36017707	36197380
Kdm3b	18	splice_region_variant,intron_variant	1	N/A	NA	18	34777008	34839370
Apc	18	missense_variant	2	0.02	-0.85	18	34220924	34322189
Pola2	19	missense_variant	2	0.5	-0.42	19	5940543	5964206
Rce1	19	missense_variant	1	0.74	0.08	19	4622551	4625617
Tcf7l2	19	missense_variant	2	0.54	-0.46	19	55741810	55933654
Tigd3	19	missense_variant	1	0.11	-0.31	19	5891139	5894107
Olfr1419	19	missense_variant	1	0.09	-4.14	19	11870146	11871305
Cdca5	19	splice_region_variant,non_coding_transcript_variant,intron_variant	1	N/A	NA	19	6084983	6091777
Ahnak	19	missense_variant	2	0.08	-2.42	19	8989284	9076919
Frmd8	19	splice_region_variant,missense_variant,intron_variant	4	0	-4.25	19	5849702	5875274
Olfr1462	19	missense_variant	1	0	-7.08	19	13190669	13191592
4930506M07Rik	19	splice_region_variant,intron_variant	2	N/A	NA	19	58973358	59076069
Glis3	19	splice_region_variant,non_coding_transcript_exon_variant,non_coding_transcript_variant,NMD_transcript_variant,intron_variant	5	N/A	NA	19	28258851	28680077
Hps1	19	missense_variant	10	0.16	-0.75	19	42755105	42779978
Cacul1	19	missense_variant	3	0.81	-0.09	19	60524696	60581023
Kcnk18	19	missense_variant	1	0.32	-0.07	19	59219648	59237370
Mta2	19	missense_variant	1	0.2	-2.29	19	8941875	8952303
Gm960	19	missense_variant	1	0.52	-0.46	19	4625841	4698668
Oosp1	19	missense_variant,NMD_transcript_variant	2	0.03	-1.37	19	11667460	11691150
BC023829	X	missense_variant	2	0.3	-1.82	X	70459753	70477180
Asb11	X	missense_variant	4	0	-3.38	X	164436994	164459170
Reps2	X	splice_region_variant,intron_variant	3	N/A	NA	X	162411954	162643649
