# Supplementary material for: Whole genome sequence analysis of the TALLYHO/Jng mouse
Source: BMC Genomics. 2016 Nov 11;17:907. doi: 10.1186/s12864-016-3245-6 (PMC5106808; doi:10.1186/s12864-016-3245-6)
Supplement: Additional file 9: Table S9. — Genes with pathogenic private indels. List of genes with pathogenic private indels, with SO terms for the corresponding indel. (XLSX 54 kb) [file 12864_2016_3245_MOESM9_ESM.xlsx]

## Sheet: SupplementaryTable5_pathogenic_
Gene	Chromosome	Variant Types	Number of Private Indels	Chromosome	Start	End
Gm37065	1	splice_region_variant,non_coding_transcript_variant	2	1	171909957	171919356
Tstd1	1	inframe_deletion	1	1	171418872	171420352
Igfn1	1	inframe_deletion	1	1	135953578	136006342
F11r	1	splice_region_variant,non_coding_transcript_variant,intron_variant	2	1	171437535	171464603
Stk11ip	1	non_coding_transcript_variant,splice_donor_variant,intron_variant	4	1	75521529	75537335
Wdr26	1	splice_region_variant,non_coding_transcript_exon_variant,non_coding_transcript_variant	1	1	181173228	181211552
Gm17966	1	splice_region_variant,non_coding_transcript_variant,intron_variant	1	1	176641897	176642558
4930444P10Rik	1	5_prime_UTR_variant,splice_acceptor_variant,intron_variant	1	1	16065979	16093325
Abl2	1	splice_donor_variant	2	1	156558786	156649568
Syt2	1	splice_region_variant,intron_variant	2	1	134646677	134762593
Gm28199	1	splice_region_variant,non_coding_transcript_variant,intron_variant	2	1	90974459	90975260
4930562F17Rik	1	splice_region_variant,non_coding_transcript_variant,intron_variant	1	1	159134272	159166387
Nvl	1	splice_acceptor_variant,intron_variant	1	1	181093423	181144157
Kif21b	1	splice_region_variant,NMD_transcript_variant,intron_variant	1	1	136131389	136177998
Gm37799	1	splice_region_variant,non_coding_transcript_variant,intron_variant	1	1	136541605	136555873
Atp1a2	1	splice_region_variant,non_coding_transcript_variant,intron_variant	4	1	172271709	172298064
Gm10521	1	frameshift_variant	2	1	171895664	171898237
Rgs16	1	splice_acceptor_variant,intron_variant	1	1	153740349	153745468
Catsper2	2	coding_sequence_variant,inframe_insertion	1	2	121392631	121413792
Cpne1	2	splice_region_variant,NMD_transcript_variant,intron_variant	1	2	156071842	156111965
Gm11011	2	frameshift_variant,inframe_insertion	2	2	169582845	169587745
Snap23	2	splice_region_variant,intron_variant	6	2	120567671	120601255
Scai	2	splice_region_variant,non_coding_transcript_variant,NMD_transcript_variant,intron_variant	12	2	39066214	39190730
Pak6	2	splice_region_variant,non_coding_transcript_variant,intron_variant	3	2	118663303	118698020
Trpc4ap	2	splice_region_variant,non_coding_transcript_variant,intron_variant	5	2	155634271	155692384
Pigt	2	frameshift_variant	2	2	164497520	164508301
Olfr344	2	frameshift_variant	1	2	36568600	36569529
Ckap2l	2	inframe_deletion	1	2	129268210	129297212
Csrnp3	2	splice_region_variant,non_coding_transcript_variant,NMD_transcript_variant,intron_variant	5	2	65845767	66031546
Epb4.1l1	2	frameshift_variant	2	2	156420909	156543214
Zfp335	2	inframe_insertion,NMD_transcript_variant	3	2	164891882	164911757
Eif2s2	2	splice_region_variant,splice_acceptor_variant,intron_variant	3	2	154871410	154892935
Lrba	3	splice_region_variant,intron_variant	3	3	86224690	86782693
RP24-285A14.1	3	splice_region_variant,non_coding_transcript_variant,intron_variant	1	3	127916172	127955220
Gabpb2	3	splice_region_variant,non_coding_transcript_variant,intron_variant	7	3	95181766	95217916
Fcrl5	3	frameshift_variant	3	3	87435885	87457836
Il2	3	frameshift_variant	1	3	37120523	37125959
Vcam1	3	splice_region_variant,frameshift_variant,intron_variant	3	3	116110020	116129688
Vtcn1	3	splice_region_variant,intron_variant	1	3	100825459	100895679
BC028528	3	coding_sequence_variant,splice_donor_variant,intron_variant	3	3	95883954	95892005
Paqr7	4	splice_region_variant,non_coding_transcript_variant,intron_variant	2	4	134496697	134510235
Padi6	4	splice_region_variant,non_coding_transcript_variant,intron_variant	2	4	140727355	140742643
Gm16023	4	non_coding_transcript_variant,splice_donor_variant,intron_variant	2	4	155608300	155624755
Gm16024	4	splice_region_variant,non_coding_transcript_variant,intron_variant	1	4	155616409	155616787
Cdca8	4	frameshift_variant	2	4	124918465	124939311
Prdx2-rs3	4	non_coding_transcript_variant,splice_donor_variant	1	4	144791837	144792660
Cnksr1	4	splice_region_variant,non_coding_transcript_variant,intron_variant	2	4	134228041	134238399
Ube2j2	4	splice_region_variant,non_coding_transcript_variant,intron_variant	9	4	155943831	155959604
Gm572	4	frameshift_variant	1	4	148643317	148671572
Gm12849	4	splice_region_variant,non_coding_transcript_variant	1	4	115707251	115708303
Spocd1	4	splice_region_variant,intron_variant	2	4	129947547	129957115
Plekhm2	4	inframe_deletion	2	4	141625734	141664899
Dab1	4	splice_region_variant,frameshift_variant	1	4	103619359	104744844
Hyi	4	frameshift_variant	1	4	118359999	118362744
Slc9a1	4	splice_region_variant,non_coding_transcript_variant,intron_variant	2	4	133369706	133423702
Clcnkb	4	splice_region_variant,intron_variant	4	4	141404353	141416014
Ccdc163	4	splice_region_variant,non_coding_transcript_variant,NMD_transcript_variant,intron_variant	8	4	116708509	116751206
Spen	4	splice_region_variant,intron_variant	6	4	141467890	141538597
1700013G24Rik	4	splice_region_variant,intron_variant	1	4	137453284	137455461
Hcrtr1	4	splice_region_variant,intron_variant	4	4	130130217	130139359
Klf4	4	splice_region_variant,intron_variant	2	4	55527143	55532466
Gsap	5	splice_region_variant,non_coding_transcript_variant,NMD_transcript_variant,splice_acceptor_variant,intron_variant	6	5	21186267	21291701
Arpc1a	5	non_coding_transcript_exon_variant,non_coding_transcript_variant,coding_sequence_variant,splice_donor_variant,NMD_transcript_variant	3	5	145083830	145108761
Depdc5	5	splice_region_variant,NMD_transcript_variant,intron_variant	5	5	32863701	32994231
Pigg	5	splice_region_variant,intron_variant	3	5	108312609	108349355
Gak	5	splice_region_variant,NMD_transcript_variant,intron_variant	5	5	108569411	108629739
Dspp	5	frameshift_variant,inframe_insertion	2	5	104170712	104180127
Tmem130	5	splice_acceptor_variant,intron_variant	1	5	144735915	144761649
RP24-126A19.2	5	non_coding_transcript_variant,splice_donor_variant	1	5	146795918	146806433
Rph3a	5	splice_region_variant,intron_variant	3	5	120940502	121009518
Kmt2e	5	splice_region_variant,NMD_transcript_variant,intron_variant	3	5	23434441	23504235
Zfp644	5	frameshift_variant	15	5	106616739	106697287
Rell1	5	splice_region_variant,non_coding_transcript_variant,intron_variant	1	5	63908896	63968905
Mapkapk5	5	splice_region_variant,non_coding_transcript_variant,NMD_transcript_variant,intron_variant	10	5	121518613	121545905
Cped1	6	frameshift_variant	1	6	21985916	22256404
Glcci1	6	inframe_insertion	1	6	8509600	8597548
Klrc1	6	frameshift_variant	4	6	129666015	129678973
Camk1	6	non_coding_transcript_exon_variant,non_coding_transcript_variant,splice_acceptor_variant	1	6	113334124	113343984
Rpl28-ps4	6	frameshift_variant	1	6	117213656	117214048
2310069B03Rik	6	splice_region_variant,non_coding_transcript_variant,intron_variant	3	6	82877864	82881853
Lrmp	6	splice_region_variant,non_coding_transcript_variant,NMD_transcript_variant,intron_variant	7	6	145115653	145174934
Myo7a	7	splice_region_variant,non_coding_transcript_variant,intron_variant	5	7	98051060	98119524
Zfp383	7	splice_region_variant,NMD_transcript_variant,intron_variant	2	7	29908223	29916813
Ccdc101	7	splice_region_variant,non_coding_transcript_variant,intron_variant	1	7	126649309	126672925
Hbb-bh2	7	inframe_deletion	1	7	103839145	103840427
Kcne3	7	splice_region_variant,intron_variant	1	7	100176670	100184869
Atg16l2	7	splice_region_variant,non_coding_transcript_variant,NMD_transcript_variant,intron_variant	14	7	101289392	101302251
Zfp629	7	frameshift_variant	3	7	127607031	127615797
Prss36	7	splice_donor_variant	2	7	127932638	127946725
Shisa7	7	inframe_deletion	3	7	4825552	4844696
Tyrobp	7	splice_region_variant,intron_variant	3	7	30413788	30417577
Mrps11	7	splice_region_variant,non_coding_transcript_exon_variant,non_coding_transcript_variant,splice_donor_variant,intron_variant	6	7	78783119	78792989
Calca	7	splice_region_variant,intron_variant	1	7	114631480	114636357
Setd1a	7	inframe_insertion	2	7	127776670	127800122
Rabep2	7	inframe_insertion	1	7	126428759	126449245
Gm20476	7	splice_region_variant,non_coding_transcript_exon_variant,non_coding_transcript_variant	1	7	101317722	101326207
Apobr	7	inframe_deletion	1	7	126584942	126589112
Brsk1	7	splice_region_variant,inframe_deletion,intron_variant	2	7	4690604	4715997
Crym	7	splice_region_variant,non_coding_transcript_variant,intron_variant	6	7	120186380	120202111
Dock1	7	splice_region_variant,intron_variant	1	7	134670687	135173639
Muc2	7	frameshift_variant	2	7	141690340	141754693
Frem3	8	frameshift_variant	1	8	80611080	80695356
Rnf122	8	splice_region_variant,intron_variant	1	8	31111820	31131482
Mtus1	8	frameshift_variant	3	8	40990914	41133726
Myo9b	8	frameshift_variant,splice_acceptor_variant	4	8	71272714	71360712
Irs2	8	inframe_deletion	1	8	10986980	11008458
Arhgef10	8	splice_region_variant,intron_variant	4	8	14911663	15001085
Aktip	8	non_coding_transcript_variant,splice_donor_variant,intron_variant	1	8	91112041	91134465
Abce1	8	splice_region_variant,intron_variant	1	8	79683442	79711740
Lars2	9	splice_region_variant,intron_variant	1	9	123366940	123462664
Gm11114	9	splice_region_variant,frameshift_variant	1	9	85312773	85312860
Rrp9	9	splice_region_variant,non_coding_transcript_variant,intron_variant	3	9	106475963	106485424
4930509E16Rik	9	splice_region_variant,non_coding_transcript_variant,intron_variant	3	9	72518250	72531858
Trcg1	9	inframe_insertion	1	9	57236556	57249863
9330154J02Rik	9	splice_region_variant,non_coding_transcript_exon_variant,non_coding_transcript_variant	3	9	85820241	85844323
Ccdc13	9	splice_region_variant,non_coding_transcript_variant,intron_variant	2	9	121797627	121839461
Olfr913	9	frameshift_variant	1	9	38592803	38595161
Abhd14a	9	5_prime_UTR_variant,splice_acceptor_variant	1	9	106440051	106447678
Poc1a	9	splice_region_variant,intron_variant	2	9	106281061	106350521
Col18a1	10	inframe_insertion	3	10	77052178	77166548
Il20ra	10	frameshift_variant	1	10	19712587	19760053
Kitl	10	splice_region_variant,intron_variant	3	10	100015630	100100413
Med23	10	splice_region_variant,NMD_transcript_variant,intron_variant	8	10	24869986	24913681
Stab2	10	splice_region_variant,NMD_transcript_variant,intron_variant	2	10	86841198	87008025
Ilvbl	10	splice_donor_variant,intron_variant	1	10	78574500	78584498
Gm12205	11	splice_region_variant,non_coding_transcript_variant,intron_variant	1	11	52038850	52039471
Gm26836	11	splice_region_variant,non_coding_transcript_variant,intron_variant	1	11	75745072	75761195
Dhx8	11	splice_region_variant,intron_variant	2	11	101732919	101767358
Cisd3	11	splice_region_variant,non_coding_transcript_exon_variant,non_coding_transcript_variant	3	11	97685826	97688621
8430419K02Rik	11	splice_region_variant,non_coding_transcript_variant,intron_variant	1	11	18845851	18874309
Tubg2	11	splice_region_variant,intron_variant	1	11	101155907	101161787
Cd300c	11	frameshift_variant	2	11	114956116	114969157
Otop3	11	splice_region_variant,intron_variant	2	11	115334731	115346927
Gm12098	11	splice_region_variant,non_coding_transcript_exon_variant,non_coding_transcript_variant	1	11	30568182	30568898
Gm11682	11	splice_region_variant,non_coding_transcript_variant,intron_variant	1	11	110544507	110546399
Platr20	11	splice_region_variant,non_coding_transcript_variant,intron_variant	6	11	51189833	51220418
Pnpt1	11	splice_region_variant,non_coding_transcript_variant,intron_variant	2	11	29130744	29161828
Erlec1	11	splice_region_variant,intron_variant	1	11	30930774	30954335
Samd15	12	splice_region_variant,non_coding_transcript_variant,intron_variant	1	12	87199723	87213541
Tex22	12	splice_region_variant,intron_variant	3	12	113074502	113088917
Trim9	12	splice_region_variant,intron_variant	3	12	70244539	70347614
Dlst	12	splice_region_variant,intron_variant	1	12	85110833	85134091
Ighv6-4	12	splice_region_variant,intron_variant	1	12	114406477	114406773
Nemf	12	splice_acceptor_variant,intron_variant	1	12	69311544	69357176
Eapp	12	splice_acceptor_variant	1	12	54670340	54695897
D030025P21Rik	12	frameshift_variant	2	12	84875769	84878132
Gdap10	12	non_coding_transcript_exon_variant,non_coding_transcript_variant,splice_donor_variant,splice_acceptor_variant,intron_variant	1	12	32821872	32826904
Nin	12	splice_region_variant,intron_variant	4	12	70011435	70111925
Gm28465	13	frameshift_variant	1	13	6395716	6398258
Arsk	13	frameshift_variant	1	13	76060422	76098660
Nnt	13	splice_region_variant,non_coding_transcript_variant,intron_variant	8	13	119335448	119408997
Paip1	13	frameshift_variant,inframe_deletion,NMD_transcript_variant	3	13	119428601	119458218
Cenpk	13	splice_region_variant,intron_variant	2	13	104228955	104249615
Serpinb6b	13	splice_region_variant,non_coding_transcript_variant,frameshift_variant,splice_donor_variant,NMD_transcript_variant,intron_variant	3	13	32965209	32979067
Gm11380	13	splice_region_variant,non_coding_transcript_exon_variant,non_coding_transcript_variant	1	13	31884225	31885224
Habp4	13	frameshift_variant	1	13	64161866	64186536
Trdv2-2	14	splice_region_variant,intron_variant	1	14	53960993	53961599
Nudt15	14	splice_acceptor_variant,intron_variant	1	14	73519864	73548242
3632451O06Rik	14	inframe_insertion	2	14	49681560	49783383
Apex1	14	splice_region_variant,intron_variant	4	14	50924968	50927139
Diap3	14	splice_region_variant,intron_variant	2	14	86655367	87141224
Rab2b	14	splice_region_variant,non_coding_transcript_variant,NMD_transcript_variant,intron_variant	6	14	52261759	52279545
Rpgrip1	14	frameshift_variant	4	14	52110704	52163546
Gm10860	14	splice_region_variant,non_coding_transcript_variant,intron_variant	1	14	67427668	67437171
Myh6	14	splice_region_variant,intron_variant	1	14	54941921	54966927
Cyth4	15	splice_region_variant,intron_variant	2	15	78597047	78622019
Cpne8	15	splice_region_variant,NMD_transcript_variant,intron_variant	4	15	90487482	90679432
Ugt3a1	15	splice_region_variant,non_coding_transcript_variant,frameshift_variant,intron_variant	5	15	9273319	9315032
Gm21798	15	frameshift_variant	1	15	64817694	64937996
Ywhaz	15	splice_region_variant,intron_variant	3	15	36770770	36794547
Igf2bp2	16	splice_region_variant,non_coding_transcript_variant,intron_variant	4	16	22059009	22163299
BC106179	16	splice_acceptor_variant,intron_variant	1	16	23220656	23225368
Pigp	16	splice_region_variant,intron_variant	1	16	94358763	94371015
B3galt5	16	splice_region_variant,non_coding_transcript_variant,intron_variant	8	16	96235801	96319859
Atp13a4	16	non_coding_transcript_variant,NMD_transcript_variant,splice_acceptor_variant,intron_variant	5	16	29395853	29544864
Mrpl39	16	splice_region_variant,non_coding_transcript_variant,intron_variant	2	16	84717576	84735742
Morc3	16	splice_region_variant,non_coding_transcript_variant,NMD_transcript_variant,intron_variant	5	16	93832121	93876072
Tmem41a	16	splice_region_variant,intron_variant	1	16	21934327	21947552
Tra2b	16	splice_region_variant,NMD_transcript_variant,intron_variant	9	16	22244549	22266005
Mdc1	17	splice_region_variant,intron_variant	2	17	35841515	35859670
Ppp4r1	17	splice_region_variant,non_coding_transcript_variant,NMD_transcript_variant,intron_variant	18	17	65782573	65841926
H2-DMa	17	splice_region_variant,non_coding_transcript_variant,intron_variant	2	17	34135182	34139101
Bnip1	17	frameshift_variant,NMD_transcript_variant	1	17	26781079	26792565
Gnptg	17	splice_acceptor_variant,intron_variant	2	17	25233331	25240124
Gm26858	17	splice_region_variant,non_coding_transcript_variant,intron_variant	1	17	32369305	32378445
Nox3	17	splice_region_variant,intron_variant	2	17	3635240	3696261
Phf1	17	inframe_insertion	1	17	26933127	26937890
Fam120b	17	inframe_deletion	1	17	15396246	15433580
Ptprm	17	splice_region_variant,intron_variant	1	17	66666848	67354459
BC051142	17	coding_sequence_variant,inframe_insertion	3	17	34398820	34460734
Rhoq	17	splice_region_variant,intron_variant	2	17	86963082	87000069
Brd2	17	NMD_transcript_variant,splice_acceptor_variant,intron_variant	5	17	34112023	34122634
Bag6	17	inframe_insertion	5	17	35135178	35147322
Zbtb22	17	splice_region_variant,intron_variant	2	17	33915904	33919324
Btnl2	17	splice_region_variant,intron_variant	2	17	34354822	34369493
9330136K24Rik	17	splice_region_variant,non_coding_transcript_variant,intron_variant	1	17	21528194	21535878
Prr3	17	splice_region_variant,intron_variant	4	17	35972541	35980236
Wdr4	17	splice_region_variant,non_coding_transcript_variant,intron_variant	3	17	31494323	31519974
Ppp1r11	17	inframe_insertion	3	17	36948356	36951741
H2-Q1	17	frameshift_variant	2	17	35320405	35325099
Adgrf2	17	splice_region_variant,intron_variant	1	17	42708936	42742179
Egr1	18	inframe_deletion	2	18	34859823	34864984
Epg5	18	splice_region_variant,intron_variant	3	18	77938467	78035027
Rbfa	18	inframe_insertion	1	18	80192265	80200658
1700123I01Rik	19	splice_region_variant,intron_variant	2	19	6184388	6224225
Rce1	19	splice_acceptor_variant,intron_variant	1	19	4622551	4625617
Nolc1	19	splice_region_variant,intron_variant	1	19	46075863	46085528
Kank1	19	splice_region_variant,non_coding_transcript_variant,intron_variant	3	19	25236975	25434496
Eif3a	19	inframe_deletion	1	19	60761116	60790693
Fancb	X	splice_region_variant,intron_variant	4	X	164980592	164997272
Gm15188	X	splice_region_variant,non_coding_transcript_variant,intron_variant	1	X	159102349	159104985
Rbbp7	X	frameshift_variant	1	X	162760402	162779092
Usp9y	Y	splice_region_variant,intron_variant	3	Y	1298961	1459782
Uba1y-ps2	Y	splice_region_variant,non_coding_transcript_variant,intron_variant	1	Y	2264257	2278687
Kdm5d	Y	splice_region_variant,non_coding_transcript_variant,NMD_transcript_variant,intron_variant	12	Y	897788	956786
